# Supplementary material for: The Physiological MicroRNA Landscape in Nipple Aspirate Fluid: Differences and Similarities with Breast Tissue, Breast Milk, Plasma and Serum
Source: Int J Mol Sci. 2020 Nov 11;21(22):8466. doi: 10.3390/ijms21228466 (PMC7696615; doi:10.3390/ijms21228466)
Supplement: Supplementary file 1 [file ijms-21-08466-s001.zip]

Archive with 9 entries (9 files):
- Supplementary Figures S1-4.docx
- Supplementary Methods S1-4.docx
- Supplementary Table S1.xlsx
- Supplementary Table S2.xlsx
- Supplementary Table S3.xlsx
- Supplementary Table S4.xlsx
- Supplementary Table S5.xlsx
- Supplementary Table S6.docx
- Supplementary Table S7.docx
