# Supplementary material for: The Physiological MicroRNA Landscape in Nipple Aspirate Fluid: Differences and Similarities with Breast Tissue, Breast Milk, Plasma and Serum
Source: Int J Mol Sci. 2020 Nov 11;21(22):8466. doi: 10.3390/ijms21228466 (PMC7696615; doi:10.3390/ijms21228466)
Supplement: Supplementary file 1 [file ijms-21-08466-s001.zip › Supplementary Table S1.xlsx]

## Sheet: Rankings -breast tissue studies
Supplementary table S1A. Individual expression levels, read counts or units of fluorescence units of the top 55 miRNA per study that used breast tissue samples or breast tissue cell lines. RPM: reads per million.
Ranking position	Farazi et al breast tissue (2011)1		Tanic et al (2015)2		Farazi et al breast tissue cell lines (2011)1		Hesse et al (2013)3		Gong et al (2014)4
	microRNAs matched to miRBase v22.0	Total reads	microRNAs matched to miRBase v22.0	Sum of read counts	microRNAs matched to miRBase v22.0	Total reads	microRNAs matched to miRBase v22.0	Tags per million	microRNAs matched to miRBase v22.0	Expression level (RPM)
1	hsa-miR-451a	225668	hsa-miR-24-3p	36.3051	hsa-miR-21-5p	30593	hsa-mir-21-5p	113949	hsa-miR-22-3p	79073.8
2	hsa-miR-22-3p	222873	hsa-miR-195-5p	36.2963	hsa-let-7f-5p	3427.47	hsa-mir-31-5p	71234	hsa-miR-125b-5p	51194.6
3	hsa-miR-125b-5p	141139	hsa-miR-939-5p	36.2694	hsa-miR-100-5p	3285	hsa-mir-24-3p	70789.3	hsa-let-7f-5p	44347.6
4	hsa-miR-143-3p	121193	hsa-miR-126-3p	35.7457	hsa-miR-221-3p	2899.5	hsa-mir-3074-3p	70789.3	hsa-let-7b-5p	44142.3
5	hsa-let-7b-5p	106053	hsa-miR-30b-5p	35.6002	hsa-miR-23a-3p	2023.5	hsa-mir-378a-5p	32824.3	hsa-miR-143-3p	43800.9
6	hsa-miR-99a-5p	104525	hsa-miR-30a-5p	35.2769	hsa-miR-22-3p	1771	hsa-mir-378c	32816.7	hsa-miR-451a	40143.4
7	hsa-miR-145-5p	95027	hsa-let-7g-5p	35.2756	hsa-miR-222-3p	1512	hsa-mir-27a-3p	27250.7	hsa-miR-99a-5p	38546.6
8	hsa-miR-21-5p	85600	hsa-miR-23a-3p	35.2597	hsa-miR-27a-3p	1337	hsa-mir-27b-3p	26872	hsa-let-7a-5p	36854.5
9	hsa-let-7a-5p	83082.4	hsa-let-7e-5p	35.0019	hsa-miR-19b-3p	1312.5	hsa-mir-141-3p	23008.7	hsa-miR-21-5p	34686.8
10	hsa-let-7f-5p	67397.7	hsa-let-7d-5p	34.8299	hsa-let-7a-5p	1275.38	hsa-mir-200a-3p	22917	hsa-miR-145-5p	26872.9
11	hsa-miR-320a-3p	53852	hsa-miR-130a-3p	34.4232	hsa-let-7b-5p	1152.32	hsa-let-7a-5p	20730	hsa-miR-320a-3p	20372
12	hsa-miR-24-3p	49191.5	hsa-miR-628-3p	34.4021	hsa-miR-24-3p	1151	hsa-let-7b-5p	20631	hsa-miR-24-3p	18710.2
13	hsa-miR-19b-3p	39120	hsa-miR-423-5p	34.3976	hsa-miR-29a-3p	988.5	hsa-let-7c-5p	20407.3	hsa-miR-199a-3p	16885.2
14	hsa-miR-26a-5p	38869.5	hsa-miR-519d-3p	34.0897	hsa-let-7i-5p	767	hsa-let-7f-5p	19890.3	hsa-miR-26a-5p	16316.9
15	hsa-miR-378a-3p	38493	hsa-miR-574-5p	33.8008	hsa-miR-27b-3p	706	hsa-mir-23a-3p	11552.3	hsa-miR-205-5p	14850.5
16	hsa-miR-148a-3p	38362.8	hsa-miR-581	33.3423	hsa-miR-19a-3p	592.5	hsa-mir-23b-3p	11531	hsa-let-7c-5p	12495
17	hsa-miR-205-5p	35220	hsa-miR-21-5p	33.3398	hsa-let-7g-5p	512	hsa-mir-29b-3p	10707.3	hsa-miR-148a-3p	11600.1
18	hsa-miR-199a-3p	34971.7	hsa-miR-592	33.0991	hsa-miR-103b	510.667	hsa-mir-29c-3p	10679	hsa-miR-19b-3p	10521.2
19	hsa-let-7i-5p	32544.9	hsa-miR-583	33.0171	hsa-miR-26b-5p	463.333	hsa-mir-103a-2-5p	8578.33	hsa-let-7i-5p	10493.9
20	hsa-miR-101-3p	30797	hsa-miR-578	32.9964	hsa-miR-130a-3p	454.5	hsa-mir-103a-3p	8549.33	hsa-miR-103a-3p	9898.81
21	hsa-miR-23a-3p	30568.2	hsa-miR-551b-3p	32.945	hsa-miR-30e-5p	445	hsa-mir-103b	8549.33	hsa-miR-23a-3p	9709.63
22	hsa-miR-126-3p	30342	hsa-miR-498-5p	32.8663	hsa-miR-378a-5p	441	hsa-mir-107	8546	hsa-miR-100-5p	9231.7
23	hsa-miR-497-5p	27596.5	hsa-miR-494-3p	32.7534	hsa-miR-30a-5p	430.5	hsa-mir-20a-5p	7921.67	hsa-miR-29a-3p	8909.32
24	hsa-let-7c-5p	25687.1	hsa-miR-25-5p	32.5686	hsa-miR-320a-3p	409	hsa-mir-30a-5p	7243	hsa-miR-125a-5p	8568.57
25	hsa-miR-29a-3p	24720.7	hsa-miR-483-3p	32.5489	hsa-miR-93-5p	344	hsa-mir-30e-5p	7133.67	hsa-miR-199b-3p	8425
26	hsa-miR-125a-5p	24064	hsa-miR-141-3p	32.4206	hsa-miR-26a-5p	336.333	hsa-mir-205-5p	6911.67	hsa-miR-101-3p	8386.87
27	hsa-miR-100-5p	24000.5	hsa-miR-744-5p	32.2231	hsa-miR-25-3p	335	hsa-mir-200c-3p	6047.33	hsa-miR-30a-5p	8386.72
28	hsa-miR-199a-5p	22809	hsa-miR-184	32.125	hsa-miR-23b-3p	330.5	hsa-let-7g-5p	5824.33	hsa-let-7g-5p	7447.71
29	hsa-let-7g-5p	22514	hsa-miR-198	32.093	hsa-miR-205-5p	326	hsa-let-7i-5p	5791.67	hsa-miR-199a-5p	6531.33
30	hsa-miR-103a-3p	21485.8	hsa-miR-886-5p	32.0505	hsa-miR-17-5p	293.833	hsa-mir-101-3p	5674	hsa-miR-140-3p	6350.76
31	hsa-miR-30a-5p	20115.7	hsa-miR-214-3p	31.9526	hsa-miR-30d-5p	289.5	hsa-mir-182-5p	5226.33	hsa-miR-181a-5p	6175.13
32	hsa-miR-181a-5p	17483	hsa-miR-625-3p	31.9459	hsa-let-7e-5p	285.583	hsa-mir-148a-3p	4298.67	hsa-miR-497-5p	6044.95
33	hsa-miR-199b-3p	17429.3	hsa-miR-659-3p	31.7769	hsa-miR-424-5p	276	hsa-mir-30c-5p	4214.33	hsa-miR-126-3p	5439.89
34	hsa-miR-141-3p	16858.7	hsa-miR-1827	31.7346	hsa-miR-186-5p	254	hsa-mir-30b-5p	4207.33	hsa-miR-191-5p	5086.66
35	hsa-miR-424-5p	15932	hsa-miR-320b	31.7084	hsa-miR-425-5p	253	hsa-mir-17-5p	4002	hsa-miR-146a-5p	4346.72
36	hsa-miR-191-5p	15054	hsa-miR-675-5p	31.6691	hsa-let-7d-5p	227	hsa-mir-100-5p	3740	hsa-miR-30e-5p	4041.9
37	hsa-miR-143-5p	14976	hsa-miR-10a-5p	31.5753	hsa-miR-151-3p	219	hsa-mir-34c-5p	3737.67	hsa-miR-10b-5p	3708.39
38	hsa-miR-10b-5p	14123.5	hsa-miR-29b-5p	31.4735	hsa-miR-99b-5p	207	hsa-mir-99a-5p	3600	hsa-miR-143-5p	3604.47
39	hsa-miR-27a-3p	13866.5	hsa-miR-101-3p	31.3926	hsa-miR-21-3p	204	hsa-mir-16-5p	3555	hsa-miR-26b-5p	3579.01
40	hsa-miR-221-3p	13013.5	hsa-miR-877-3p	31.3558	hsa-miR-181a-5p	201.833	hsa-mir-106b-5p	3120.33	hsa-miR-376c-3p	3534.13
41	hsa-miR-30e-5p	12624.8	hsa-miR-1281	31.2957	hsa-miR-140-3p	187	hsa-mir-30d-5p	3061	hsa-miR-221-3p	3469.27
42	hsa-miR-144-3p	11921	hsa-miR-618	31.2412	hsa-miR-30b-5p	180	hsa-mir-151a-3p	2936.33	hsa-miR-27a-3p	3370.13
43	hsa-let-7d-5p	10694.5	hsa-miR-142-3p	31.2023	hsa-miR-193b-3p	180	hsa-mir-29a-3p	2934.33	hsa-let-7d-5p	3316.92
44	hsa-miR-27b-3p	10631.5	hsa-miR-432-5p	31.1523	hsa-miR-191-5p	170	hsa-mir-222-3p	2675.67	hsa-miR-141-3p	3287.01
45	hsa-miR-140-3p	10185	hsa-miR-200c-3p	31.0972	hsa-miR-16-5p	167	hsa-mir-221-3p	2565.67	hsa-miR-127-3p	3219.79
46	hsa-miR-26b-5p	9831.5	hsa-miR-335-5p	30.9662	hsa-miR-423-3p	166	hsa-mir-19b-3p	2455	hsa-miR-30d-5p	3177.02
47	hsa-miR-30d-5p	9672.5	hsa-miR-15a-5p	30.9477	hsa-mir-106b-5p	164	hsa-mir-425-5p	2174.33	hsa-miR-424-5p	3157.05
48	hsa-miR-130a-3p	9588.5	hsa-miR-422a	30.9438	hsa-mir-30c-5p	141	hsa-mir-92a-3p	2009	hsa-miR-16-5p	2933.23
49	hsa-miR-376-3p	9309.67	hsa-miR-637	30.91	hsa-mir-148a-3p	140	hsa-mir-26a-5p	1871	hsa-miR-146b-5p	2702.98
50	hsa-miR-29b-3p	9141.5	hsa-miR-892b	30.6043	hsa-mir-361-5p	138	hsa-mir-18a-5p	1839.33	hsa-miR-27b-3p	2687.88
51	hsa-miR-30b-5p	8683.83	hsa-miR-450a-5p	30.5946	hsa-mir-34a-5p	124	hsa-mir-135b-5p	1834.33	hsa-miR-10a-5p	2632.51
52	hsa-miR-146a-5p	8406	hsa-miR-373-3p	30.5876	hsa-mir-374b-5p	114.667	hsa-mir-18b-5p	1819	hsa-miR-193a-5p	2194.2
53	hsa-miR-423-3p	8213	hsa-miR-320c	30.5318	hsa-mir-374a-5p	111.833	hsa-mir-96-5p	1607	hsa-miR-30b-5p	2176.96
54	hsa-miR-126-5p	8167	hsa-miR-643	30.5258	hsa-mir-15b-5p	108	hsa-mir-374a-5p	1544	hsa-miR-29b-3p	2108.05
55	hsa-miR-193b-3p	8123	hsa-miR-200b-5p	30.5134	hsa-mir-210-3p	106	hsa-mir-130a-3p	1458	hsa-miR-423-5p	2025.83

## Sheet: Rankings - breast milk studies
Supplementary table S1B. Individual expression levels, read counts or units of fluorescence units of the top 60 miRNA per study that used breast milk samples. CPM: counts per million.
Ranking position	Van Herwijnen et al (2018)5		Rubio et al (2018)6		Kahn et al (2018)7		Simpson et al (2015)8		Alsaweed et al (2016)9		Alsaweed et al (2016)10		Liao et al (2017)11		Kakimoto et al (2019)12		Munch et al (2013)13		Alsaweed et al (2016)14
	microRNAs matched to miRBase v22.0	Expression counts	microRNAs matched to miRBase v22.0	Mean Abundance (%)	microRNAs matched to miRBase v22.0	Read counts	microRNAs matched to miRBase v22.0	Average CPM	microRNAs matched to miRBase v22.0	Read counts	microRNAs matched to miRBase v22.0	Read counts	microRNAs matched to miRBase v22.0	Read counts	microRNAs matched to miRBase v22.0	Mean normalized expression values	microRNAs matched to miRBase v22.0	Read counts	microRNAs matched to miRBase v22.0	Mean CT values
1	hsa-miR-30d-5p	911	hsa-miR-148a-3p	35.332	hsa-miR-22-3p	17.7332	hsa-miR-148a-3p	140925	hsa-let-7f-5p	55161336	hsa-let-7f-5p	25479884	hsa-miR-22-3p	392.753	hsa-miR-22-3p	65072.8	hsa-mir-148a-3p	7522165	hsa-miR-200c-3p	13.39
2	hsa-miR-148a-3p	749	hsa-miR-30a-5p	7.36623	hsa-miR-181a-5p	15.6729	hsa-miR-22-3p	124435	hsa-miR-182-5p	27678341	hsa-miR-181a-5p	21601482	hsa-miR-148a-3p	338.241	hsa-miR-141-3p	51154.8	hsa-let-7a-5p	3500919	hsa-miR-146b-5p	13.8644
3	hsa-miR-200a-3p	346	hsa-miR-146b-5p	6.12277	hsa-miR-148a-3p	15.2424	hsa-miR-30d-5p	117831	hsa-miR-181a-5p	26145760	hsa-miR-148a-3p	14925495	hsa-miR-181a-5p	336.681	hsa-miR-21-5p	44818.3	hsa-mir-200c-3p	2946303	hsa-miR-30b-5p	14.0005
4	hsa-miR-200c-3p	292	hsa-miR-200a-3p	4.64836	hsa-miR-141-3p	14.4951	hsa-let-7b-5p	63006.3	hsa-miR-148a-3p	18343625	hsa-miR-22-3p	12999002	hsa-miR-30d-5p	336.055	hsa-miR-181a-5p	39692.5	hsa-mir-146b-5p	2865314	hsa-miR-191-5p	14.1581
5	hsa-let-7a-5p	287	hsa-miR-21-5p	4.23512	hsa-miR-30a-5p	14.3691	hsa-miR-200a-3p	44546.7	hsa-let-7a-5p	17763672	hsa-miR-182-5p	11288364	hsa-miR-141-3p	328.861	hsa-miR-30d-5p	37130.9	hsa-let-7f-5p	2845728	hsa-miR-19b-3p	14.4785
6	hsa-miR-200b-3p	260	hsa-miR-200c-3p	2.79235	hsa-miR-99b-5p	14.359	hsa-let-7a-5p	29481.2	hsa-miR-375-3p	14735945	hsa-let-7a-5p	10343580	hsa-miR-26a-5p	312.509	hsa-miR-30a-5p	26573.7	hsa-mir-30d-5p	2076325	hsa-miR-193b-3p	14.5459
7	hsa-miR-21-5p	165	hsa-miR-26a-5p	2.65426	hsa-miR-191-5p	14.2799	hsa-let-7f-5p	22314.1	hsa-miR-22-3p	13477495	hsa-miR-375-3p	9145308	hsa-miR-30b-5p	310.679	hsa-miR-148a-3p	24746.8	hsa-mir-103a-3p	1444048	hsa-miR-16-5p	14.9945
8	hsa-let-7b-5p	158	hsa-let-7f-5p	2.16884	hsa-miR-378a-3p	13.8822	hsa-miR-146b-5p	21761.3	hsa-miR-30d-5p	12015508	hsa-miR-141-3p	8577962	hsa-miR-92a-3p	307.97	hsa-miR-146a-5p	16053.6	hsa-let-7b-5p	1012530	hsa-miR-24-3p	15.1873
9	hsa-let-7f-5p	155	hsa-let-7i-5p	2.16666	hsa-miR-146b-5p	13.8112	hsa-miR-24-3p	19009	hsa-miR-146b-5p	11477344	hsa-miR-30a-5p	7844936	hsa-miR-375-3p	304.4	hsa-miR-146b-5p	12535.5	hsa-let-7g-5p	604978	hsa-miR-30c-5p	15.2964
10	hsa-miR-30a-5p	146	hsa-miR-146a-5p	1.92068	hsa-miR-30d-5p	13.4786	hsa-miR-21-5p	16415.8	hsa-miR-30a-5p	10832197	hsa-miR-30d-5p	6173556	hsa-miR-182-5p	297.958	hsa-miR-182-5p	8056.48	hsa-mir-21-5p	493693	hsa-miR-106a-5p	15.3773
11	hsa-let-7g-5p	133	hsa-miR-200b-3p	1.9029	hsa-miR-26a-5p	13.4253	hsa-miR-29a-3p	15881.3	hsa-miR-141-3p	8826479	hsa-miR-146b-5p	4140259	hsa-miR-30a-5p	297.627	hsa-miR-30b-5p	7760.75	hsa-mir-30a-5p	420586	hsa-miR-200b-3p	15.5992
12	hsa-miR-146b-5p	126	hsa-let-7b-5p	1.88357	hsa-miR-125a-5p	13.3107	hsa-miR-335-5p	15308	hsa-miR-99b-5p	7720300	hsa-miR-26a-5p	3876162	hsa-miR-193b-3p	290.449	hsa-miR-191-5p	7651.95	hsa-mir-30b-5p	417498	hsa-miR-17-5p	15.643
13	hsa-miR-101-3p	218	hsa-miR-30d-5p	1.74744	hsa-miR-320a-3p	13.2956	hsa-miR-30a-5p	15152.2	hsa-miR-125a-5p	4797411	hsa-miR-21-5p	3457523	hsa-miR-191-5p	284.653	hsa-miR-26a-5p	7266.03	hsa-mir-375-3p	399543	hsa-miR-222-3p	15.7469
14	hsa-miR-375-3p	113	hsa-let-7g-5p	1.6608	hsa-miR-92a-3p	13.2641	hsa-miR-30b-5p	13338.7	hsa-miR-10a-5p	4790021	hsa-let-7i-5p	2264279	hsa-let-7g-5p	279.677	hsa-miR-200a-3p	6472.45	hsa-let-7c-5p	377457	hsa-miR-200a-3p	16.0961
15	hsa-miR-99b-5p	94	hsa-miR-99a-5p	1.62051	hsa-miR-193b-3p	13.2507	hsa-miR-27a-3p	12924.4	hsa-miR-26a-5p	3597994	hsa-miR-92a-3p	1918918	hsa-let-7b-5p	279.641	hsa-miR-10a-5p	6320.41	hsa-mir-148b-3p	305077	hsa-miR-20a-5p	16.111
16	hsa-miR-99a-5p	91	hsa-let-7a-5p	1.58631	hsa-miR-375-3p	12.8886	hsa-miR-429	12825.6	hsa-miR-191-5p	3405400	hsa-miR-27b-3p	1849454	hsa-miR-200a-3p	279.462	hsa-miR-99b-5p	5951.71	hsa-mir-378a-3p	279488	hsa-miR-223-3p	16.1464
17	hsa-miR-320a-3p	84	hsa-miR-378a-3p	1.49444	hsa-miR-99a-5p	12.8748	hsa-miR-375-3p	12742.1	hsa-miR-21-5p	3015890	hsa-miR-181b-5p	1594211	hsa-let-7a-5p	278.876	hsa-let-7a-5p	5850.52	hsa-mir-191-5p	213464	hsa-miR-30a-5p	16.1944
18	hsa-miR-22-3p	83	hsa-miR-27b-3p	1.23435	hsa-miR-182-5p	12.7875	hsa-miR-26a-5p	12526	hsa-let-7i-5p	2479880	hsa-miR-423-5p	1374443	hsa-miR-378a-3p	275.893	hsa-miR-103a-3p	5407.38	hsa-mir-152-3p	206060	hsa-miR-320a-3p	16.1981
19	hsa-miR-148a-5p	73	hsa-miR-22-3p	0.959609	hsa-miR-1307-5p	12.67	hsa-miR-193a-3p	12425.8	hsa-miR-423-5p	2232908	hsa-miR-125a-5p	1260164	hsa-miR-99b-5p	275.086	hsa-miR-423-5p	5259.84	hsa-mir-182-5p	175528	hsa-miR-186-5p	16.4999
20	hsa-miR-100-5p	71	hsa-miR-151a-3p	0.95886	hsa-miR-186-5p	12.555	hsa-miR-141-3p	11857.5	hsa-miR-92a-3p	2180735	hsa-miR-10a-5p	1145612	hsa-miR-320a-3p	269.977	hsa-miR-21-3p	4890.89	hsa-mir-22-3p	168212	hsa-miR-146a-5p	16.6172
21	hsa-miR-532-5p	68	hsa-miR-101-3p	0.937726	hsa-miR-27b-3p	12.538	hsa-miR-511-3p	11253.2	hsa-miR-143-3p	1764606	hsa-miR-191-5p	1140649	hsa-miR-125a-5p	267.977	hsa-miR-375-3p	4382.72	hsa-mir-200b-3p	166490	hsa-miR-574-3p	16.6627
22	hsa-miR-6087	67.2759	hsa-miR-141-3p	0.826895	hsa-miR-423-5p	12.4334	hsa-miR-92a-3p	11057.4	hsa-miR-181b-5p	1609569	hsa-miR-30b-5p	1077680	hsa-miR-423-5p	267.94	hsa-miR-92a-3p	4330.94	hsa-mir-99b-5p	143696	hsa-miR-885-5p	17.1758
23	hsa-miR-181a-5p	66	hsa-miR-375-3p	0.657501	hsa-miR-423-3p	12.3167	hsa-let-7g-5p	10790.2	hsa-let-7e-5p	1464885	hsa-let-7g-5p	1058862	hsa-miR-423-3p	266.594	hsa-miR-27b-3p	4310.87	hsa-mir-423-5p	126453	hsa-miR-484	17.3493
24	hsa-miR-26a-5p	65	hsa-miR-92a-3p	0.541385	hsa-miR-345-5p	12.1673	hsa-miR-320a-3p	10572.1	hsa-miR-27b-3p	1298857	hsa-let-7e-5p	937020	hsa-miR-146b-5p	265.424	hsa-miR-16-5p	4206.01	hsa-mir-24-3p	124540	hsa-miR-22-3p	17.3696
25	hsa-miR-143-3p	64	hsa-miR-181a-5p	0.4973	hsa-miR-181b-5p	12.0682	hsa-miR-99a-5p	9952.11	hsa-let-7g-5p	1240994	hsa-miR-101-3p	935194	hsa-miR-10a-5p	264.654	hsa-let-7b-5p	4021.24	hsa-mir-186-5p	120900	hsa-let-7g-5p	17.3967
26	hsa-miR-191-5p	64	hsa-miR-320a-3p	0.481342	hsa-miR-10a-5p	12.0398	hsa-let-7i-5p	9140.32	hsa-miR-101-3p	1220596	hsa-miR-103a-3p	830057	hsa-miR-29a-3p	262.158	hsa-miR-25-3p	3973.14	hsa-mir-183-5p	102964	hsa-miR-141-3p	17.3991
27	hsa-miR-103a-3p	54	hsa-miR-30e-5p	0.464069	hsa-let-7b-5p	12.039	hsa-miR-101-3p	9039.73	hsa-miR-151a-3p	1155580	hsa-miR-16-5p	699974	hsa-miR-181b-5p	259.177	hsa-miR-378a-3p	3815.92	hsa-mir-101-3p	102064	hsa-miR-26a-5p	17.5407
28	hsa-miR-183-5p	51	hsa-miR-99b-5p	0.444628	hsa-miR-200a-3p	11.9666	hsa-miR-19b-3p	8745.05	hsa-miR-28-3p	1058076	hsa-miR-200a-3p	672448	hsa-let-7f-5p	258.506	hsa-miR-142-5p	3326.42	hsa-mir-181a-5p	97074	hsa-miR-29a-3p	17.7418
29	hsa-miR-92a-3p	49	hsa-miR-24-3p	0.436565	hsa-miR-30b-5p	11.8777	hsa-miR-30c-5p	8594.66	hsa-miR-25-3p	955989	hsa-miR-99b-5p	656021	hsa-miR-30e-5p	258.147	hsa-miR-30e-5p	3305.92	hsa-mir-429	89604	hsa-let-7e-5p	17.8822
30	hsa-miR-378c-5p	46.139	hsa-miR-191-5p	0.40084	hsa-let-7g-5p	11.8288	hsa-miR-423-5p	8560.11	hsa-miR-103a-3p	886148	hsa-miR-151a-3p	652786	hsa-miR-335-5p	255.618	hsa-let-7f-5p	2948.24	hsa-mir-26a-5p	88532	hsa-miR-21-5p	17.9035
31	hsa-miR-589-5p	45	hsa-miR-148b-3p	0.368012	hsa-miR-148b-3p	11.5022	hsa-miR-151a-3p	7448.15	hsa-miR-186-5p	799970	hsa-miR-186-5p	637835	hsa-miR-16-5p	254.609	hsa-miR-181b-5p	2942.53	hsa-mir-200a-3p	82929	hsa-miR-375-3p	17.9263
32	hsa-miR-140-3p	44	hsa-miR-26b-5p	0.367587	hsa-miR-574-3p	11.4079	hsa-miR-29c-3p	7089.51	hsa-miR-30b-5p	795330	hsa-miR-30e-5p	623361	hsa-miR-21-5p	252.764	hsa-miR-320a-3p	2768.57	hsa-mir-452-5p	82630	hsa-miR-29c-3p	18.0532
33	hsa-miR-370-3p	44	hsa-miR-27a-3p	0.327635	hsa-miR-148a-5p	11.265	hsa-miR-181a-5p	5547.48	hsa-miR-200b-3p	790701	hsa-miR-28-3p	580928	hsa-miR-429	249.891	hsa-let-7i-5p	2551.61	hsa-mir-151-3p	80608	hsa-miR-374a-5p	18.0676
34	hsa-miR-182-5p	43	hsa-miR-30a-3p	0.326076	hsa-miR-205-5p	11.2507	hsa-miR-25-3p	5540.41	hsa-miR-151a-5p	668528	hsa-miR-25-3p	553822	hsa-miR-345-5p	245.534	hsa-miR-107	2228.43	hsa-mir-92a-3p	77144	hsa-miR-30d-5p	18.0919
35	hsa-miR-192-5p	43	hsa-miR-182-5p	0.318235	hsa-miR-183-5p	11.2505	hsa-miR-200c-3p	5201.63	hsa-let-7b-5p	636022	hsa-miR-429	486269	hsa-miR-103a-3p	245.293	hsa-miR-423-3p	2221.68	hsa-mir-20a-5p	76588	hsa-miR-148a-3p	18.1427
36	hsa-miR-148b-3p	42	hsa-let-7c-5p	0.299641	hsa-let-7a-5p	11.1263	hsa-miR-7704	4820.24	hsa-miR-192-5p	578887	hsa-let-7c-5p	461751	hsa-miR-186-5p	242.88	hsa-miR-29a-3p	2205.33	hsa-mir-151-5p	75903	hsa-miR-19a-3p	18.5609
37	hsa-miR-27b-3p	42	hsa-miR-25-3p	0.296535	hsa-let-7i-5p	11.0828	hsa-miR-148a-5p	4712.04	hsa-miR-16-5p	565922	hsa-let-7b-5p	436557	hsa-miR-200c-3p	241.56	hsa-miR-186-5p	2141.33	hsa-mir-30e-5p	70585	hsa-miR-429	18.7243
38	hsa-miR-10a-5p	39	hsa-miR-361-3p	0.241431	hsa-miR-25-3p	10.966	hsa-miR-16-5p	4394.57	hsa-miR-486-5p	546395	hsa-miR-200b-3p	418948	hsa-miR-27b-3p	240.576	hsa-miR-223-3p	2066.65	hsa-mir-320a-3p	68073	hsa-miR-30a-3p	18.9435
39	hsa-miR-184-3p	38	hsa-miR-186-5p	0.234977	hsa-miR-30e-5p	10.8229	hsa-miR-151a-5p	4279.9	hsa-miR-200a-3p	532698	hsa-miR-378a-3p	417971	hsa-miR-29c-3p	238.942	hsa-miR-101-3p	2040.74	hsa-mir-125b-5p	64668	hsa-miR-26b-5p	19.0002
40	hsa-miR-29a-3p	38	hsa-miR-30c-5p	0.223764	hsa-miR-103a-3p	10.8074	hsa-miR-511-5p	4205.78	hsa-miR-100-5p	530065	hsa-let-7d-5p	414363	hsa-miR-574-3p	238.867	hsa-miR-143-3p	1944.04	hsa-let-7e-5p	57241	hsa-miR-30e-3p	19.0198
41	hsa-miR-223-5p	36	hsa-miR-30e-3p	0.220377	hsa-miR-151a-3p	10.7884	hsa-miR-29b-3p	4069.9	hsa-miR-30e-5p	527475	hsa-miR-151a-5p	389466	hsa-miR-1307-5p	237.386	hsa-miR-27a-3p	1841.3	hsa-let-7d-5p	55696	hsa-miR-331-3p	19.104
42	hsa-miR-340-5p	36	hsa-miR-423-5p	0.21506	hsa-miR-100-5p	10.7241	hsa-miR-30e-5p	4055.12	hsa-miR-99a-5p	525770	hsa-miR-148a-5p	353773	hsa-miR-200b-3p	236.9	hsa-let-7g-5p	1824.46	hsa-mir-141-3p	54612	hsa-miR-342-3p	19.207
43	hsa-miR-378a-3p	35	hsa-miR-29a-3p	0.206011	hsa-miR-125b-5p	10.6961	hsa-miR-106b-5p	3729.29	hsa-miR-92b-3p	525373	hsa-miR-340-5p	351585	hsa-let-7d-3p	236.756	hsa-miR-429	1661.13	hsa-mir-93-5p	49889	hsa-miR-195-5p	19.2257
44	hsa-miR-10b-5p	34	hsa-miR-30b-5p	0.190829	hsa-miR-29a-3p	10.6824	hsa-miR-200b-3p	3392.21	hsa-miR-148a-5p	508124	hsa-miR-26b-5p	347933	hsa-miR-107	235.381	hsa-miR-151a-3p	1638.06	hsa-mir-30c-5p	48172	hsa-miR-511-3p	19.3812
45	hsa-miR-411-5p	34	hsa-miR-103a-3p	0.18958	hsa-miR-378c	10.5735	hsa-miR-191-5p	3263.98	hsa-miR-429	494197	hsa-miR-107	334658	hsa-miR-30c-5p	234.947	hsa-miR-200c-3p	1422.6	hsa-mir-193b-3p	41673	hsa-miR-92a-3p	19.3994
46	hsa-miR-485-5p	34	hsa-miR-16-5p	0.187218	hsa-miR-107	10.3581	hsa-miR-103a-3p	3230.21	hsa-let-7c-5p	450308	hsa-miR-192-5p	315360	hsa-miR-25-3p	233.703	hsa-miR-345-5p	1365.07	hsa-mir-25-3p	34284	hsa-miR-590-5p	19.4362
47	hsa-mir-615-3p	34	hsa-miR-183-5p	0.168706	hsa-miR-28-3p	10.3168	hsa-miR-27b-3p	3089.78	hsa-miR-125b-5p	420003	hsa-miR-320a-3p	282188	hsa-miR-151a-3p	233.044	hsa-miR-221-3p	1362.01	hsa-mir-17-5p	32171	hsa-miR-454-3p	19.4961
48	hsa-mir-629-5p	33	hsa-miR-23a-3p	0.166919	hsa-miR-200b-3p	10.2845	hsa-miR-125b-5p	2903.66	hsa-miR-340-5p	403808	hsa-miR-423-3p	272495	hsa-miR-99a-5p	232.354	hsa-miR-1307-5p	1294.16	hsa-mir-16-5p	31628	hsa-miR-106b-5p	19.5007
49	hsa-mir-6852-5p	32	hsa-miR-200a-5p	0.16672	hsa-miR-335-5p	10.1111	hsa-miR-181b-5p	2575.27	hsa-miR-423-3p	392679	hsa-miR-146b-3p	265350	hsa-miR-28-3p	231.435	hsa-miR-28-3p	1264.29	hsa-mir-26b-5p	27005	hsa-miR-28-3p	19.6386
50	hsa-mir-363-3p	32	hsa-miR-429	0.163058	hsa-miR-30c-5p	9.96027	hsa-miR-6087	2566	hsa-miR-378a-3p	387142	hsa-miR-30c-5p	256240	hsa-miR-148b-3p	231.247	hsa-miR-29c-3p	1262.95	hsa-mir-10a-5p	23819	hsa-miR-152-3p	19.7821
51	hsa-mir-490-3p	30	hsa-miR-19b-3p	0.160856	hsa-let-7f-5p	9.92049	hsa-miR-193b-3p	2495.99	hsa-miR-107	384128	hsa-miR-142-5p	180065	hsa-miR-484	227.178	hsa-miR-30c-5p	1239.13	hsa-mir-98-5p	22154	hsa-let-7a-5p	19.8101
52	hsa-mir-501-3p	30	hsa-miR-23b-3p	0.151522	hsa-miR-151a-5p	9.91649	hsa-miR-28-3p	2306.27	hsa-miR-183-5p	356652	hsa-miR-92b-3p	177234	hsa-miR-101-3p	223.669	hsa-miR-193b-3p	1220.65	hsa-mir-335-5p	17197	hsa-miR-151-3p	19.8899
53	hsa-mir-152-3p	29	hsa-miR-28-3p	0.150416	hsa-miR-342-3p	9.91039	hsa-miR-378a-3p	2099.98	hsa-miR-146b-3p	324105	hsa-miR-19b-3p	177130	hsa-miR-26b-5p	222.541	hsa-miR-24-3p	1146.71	hsa-mir-99a-5p	17173	hsa-miR-224-5p	19.9126
54	hsa-mir-433-3p	29	hsa-miR-205-5p	0.142106	hsa-miR-3615	9.88019	hsa-miR-224-5p	2068.59	hsa-miR-320a-3p	303498	hsa-miR-98-5p	173099	hsa-let-7i-5p	222.248	hsa-miR-125a-5p	1085.82	hsa-mir-720	16763	hsa-miR-345-5p	20.0363
55	hsa-mir-125b-5p	28	hsa-miR-125b-5p	0.138608	hsa-miR-320b	9.88013	hsa-miR-340-5p	2039.73	hsa-miR-142-5p	302783	hsa-miR-125b-5p	168481	hsa-miR-151a-5p	221.658	hsa-miR-320b	1066.91	hsa-mir-28-3p	16682	hsa-miR-193a-5p	20.0582
56	hsa-mir-1307-3p	28	hsa-miR-378i	0.127122	hsa-miR-21-5p	9.7768	hsa-miR-223-3p	1882.53	hsa-miR-30c-5p	292542	hsa-miR-99a-5p	165290	hsa-miR-151b	221.65	hsa-miR-140-3p	1047.85	hsa-mir-27b-3p	15995	hsa-miR-125a-5p	20.0861
57	hsa-mir-224-5p	28	hsa-miR-335-5p	0.122359	hsa-miR-125b-5p	9.77262	hsa-miR-26b-5p	1796.99	hsa-miR-26b-5p	292221	hsa-miR-885-5p	164290	hsa-miR-885-5p	220.983	hsa-miR-148b-3p	1011.31	hsa-let-7i-5p	15803	hsa-miR-103a-3p	20.0871
58	hsa-mir-409-3p	28	hsa-miR-10a-5p	0.113475	hsa-miR-224-5p	9.76388	hsa-miR-151b	1770.46	hsa-miR-885-5p	273173	hsa-miR-143-3p	159843	hsa-miR-27a-3p	219.891	hsa-miR-200b-3p	971.311	hsa-mir-96-5p	15701	hsa-miR-339-3p	20.1199
59	hsa-mir-139-5p	28	hsa-miR-125a-5p	0.108101	hsa-miR-221-3p	9.7533	hsa-miR-33b-5p	1769.61	hsa-miR-98-5p	258488	hsa-miR-29a-3p	158592	hsa-miR-183-5p	218.137	hsa-miR-23a-3p	934.589	hsa-mir-885-5p	14824	hsa-miR-210-3p	20.1404
60	hsa-miR-30c	27	hsa-miR-148a-5p	0.104616	hsa-miR-24-3p	9.70799	hsa-miR-423-3p	1728.43	hsa-miR-19b-3p	257473	hsa-miR-183-5p	148827	hsa-miR-92b-3p	215.594	hsa-miR-574-3p	856.034	hsa-mir-29b-3p	14572

## Sheet: Rankings - plasma studies
Supplementary table S1C. Individual expression levels, read counts or units of fluorescence units of the top 60 miRNA per study that used plasma samples.
Ranking position	Cuk et al (2013)15		Rubio et al (2018)6
	microRNAs matched to miRBase v22.0	Ct values	microRNAs matched to miRBase v22.0	Mean abundance (%)
1	hsa-miR-223-3p	18.9588	hsa-miR-486-5p	36.439
2	hsa-miR-16-5p	21.1751	hsa-miR-122-5p	16.5527
3	hsa-miR-19b-3p	21.2822	hsa-miR-423-5p	8.25883
4	hsa-miR-451a	22.0678	hsa-miR-451a	5.13495
5	hsa-miR-126-3p	22.2784	hsa-miR-320a-3p	4.85396
6	hsa-miR-150-5p	22.4636	hsa-miR-92a-3p	4.58872
7	hsa-miR-135a-3p	23.047	hsa-let-7b-5p	1.44905
8	hsa-miR-17-5p	23.1612	hsa-miR-148a-3p	1.32328
9	hsa-miR-106a-5p	23.1663	hsa-let-7i-5p	1.11925
10	hsa-miR-20a-5p	23.2742	hsa-miR-21-5p	1.09585
11	hsa-miR-24-3p	23.2826	hsa-miR-378a-3p	1.0213
12	hsa-miR-92a-3p	23.5715	hsa-miR-22-3p	0.933468
13	hsa-miR-21-5p	23.6646	hsa-miR-30d-5p	0.922817
14	hsa-miR-484	23.9657	hsa-miR-151a-3p	0.758524
15	hsa-miR-146a-5p	24.0685	hsa-miR-185-5p	0.739553
16	hsa-miR-222-3p	24.2535	hsa-miR-143-3p	0.640824
17	hsa-miR-320a-3p	24.2552	hsa-miR-25-3p	0.631837
18	hsa-miR-342-3p	24.3765	hsa-miR-140-3p	0.592119
19	hsa-miR-191-5p	24.7723	hsa-miR-191-5p	0.575991
20	hsa-miR-122-5p	25.0746	hsa-let-7g-5p	0.558293
21	hsa-miR-126-5p	25.1695	hsa-miR-1246	0.486638
22	hsa-let-7b-5p	25.2832	hsa-miR-423-3p	0.445087
23	hsa-miR-30a-5p	25.4552	hsa-miR-320b	0.432092
24	hsa-miR-30c-5p	25.572	hsa-miR-26a-5p	0.393314
25	hsa-miR-142-3p	25.6652	hsa-miR-192-5p	0.376522
26	hsa-miR-30b-5p	25.6796	hsa-let-7a-5p	0.374568
27	hsa-miR-26a-5p	25.7852	hsa-miR-101-3p	0.340017
28	hsa-miR-425-5p	25.7891	hsa-miR-126-3p	0.326979
29	hsa-let-7e-5p	25.8953	hsa-miR-1307-3p	0.321813
30	hsa-miR-106b-5p	25.9647	hsa-miR-99a-5p	0.310438
31	hsa-miR-19a-3p	26.0851	hsa-miR-629-5p	0.299347
32	hsa-miR-486-5p	26.0936	hsa-miR-10b-5p	0.292454
33	hsa-miR-25-3p	26.1596	hsa-let-7f-5p	0.288005
34	hsa-miR-195-5p	26.2797	hsa-miR-3615	0.268621
35	hsa-miR-93-5p	26.3528	hsa-miR-30e-5p	0.21466
36	hsa-miR-30e-5p	26.4509	hsa-miR-24-3p	0.207074
37	hsa-miR-186-5p	26.5576	hsa-miR-486-3p	0.191524
38	hsa-miR-26b-5p	26.5638	hsa-miR-744-5p	0.189223
39	hsa-miR-146b-5p	26.6706	hsa-miR-532-5p	0.169255
40	hsa-miR-197-3p	26.6917	hsa-miR-375-3p	0.163149
41	hsa-miR-885-5p	26.7685	hsa-miR-106b-3p	0.159584
42	hsa-miR-192-5p	26.8692	hsa-miR-99b-5p	0.145706
43	hsa-miR-660-5p	26.8731	hsa-miR-320c	0.139635
44	hsa-miR-375-3p	26.9685	hsa-miR-146b-5p	0.138508
45	hsa-miR-29a-3p	27.0513	hsa-miR-484	0.135049
46	hsa-miR-139-5p	27.0749	hsa-miR-146a-5p	0.126018
47	hsa-miR-30d-5p	27.13	hsa-miR-30a-5p	0.116589
48	hsa-miR-20b-5p	27.16	hsa-miR-103a-3p	0.115315
49	hsa-miR-574-3p	27.58	hsa-miR-181a-5p	0.108413
50	hsa-miR-27a-3p	27.6543	hsa-miR-2110	0.108158
51	hsa-miR-140-5p	27.6563	hsa-miR-186-5p	0.107805
52	hsa-miR-199a-3p	27.6767	hsa-miR-10a-5p	0.106435
53	hsa-miR-374b-5p	27.6916	hsa-miR-27b-3p	0.0905632
54	hsa-let-7g-5p	27.6992	hsa-miR-4508	0.0883447
55	hsa-miR-374a-5p	27.7617	hsa-miR-142-5p	0.0878201
56	hsa-miR-532-5p	27.7851	hsa-miR-7-5p	0.0864184
57	hsa-miR-15b-5p	27.7944	hsa-miR-127-3p	0.0845775
58	hsa-miR-193b-3p	27.874	hsa-miR-3158-3p	0.0833714
59	hsa-miR-145-5p	27.876	hsa-miR-941	0.0828779
60	hsa-miR-221-3p	27.9841	hsa-miR-193a-5p	0.0789061

## Sheet: Rankings - serum studies
Supplementary table S1D. Individual expression levels, read counts or units of fluorescence units of the top 60 miRNA per study that used serum samples. CRT: Relative threshold values.
Ranking position	Kangas et al (2017)16		Valbuena et al (2019)17		NAF study - healthy cohort
	microRNAs matched to miRBase v22.0	Sum of read counts	microRNAs matched to miRBase v22.0	Mean read counts per million	microRNAs matched to miRBase v22.0	CRT
1	hsa-miR-486-5p	16991426	hsa-miR-451a	256280	hsa-miR-451a	17.9958
2	hsa-miR-92a-3p	3947507	hsa-miR-148a-3p	60998.1	hsa-miR-23a-3p	19.634
3	hsa-miR-16-5p	1493733	hsa-let-7a-5p	59490.7	hsa-miR-92a-3p	19.8999
4	hsa-miR-451a	1226930	hsa-miR-21-5p	47538.5	hsa-miR-92b-3p	19.9558
5	hsa-miR-22-3p	1069325	hsa-let-7f-5p	42698.9	hsa-miR-223-3p	20.2345
6	hsa-miR-423-5p	494340	hsa-let-7b-5p	39063.1	hsa-miR-25-3p	21.0845
7	hsa-miR-181a-5p	258035	hsa-miR-26a-5p	36218.1	hsa-miR-16-5p	21.0907
8	hsa-miR-26a-5p	251969	hsa-miR-92a-3p	36147.1	hsa-miR-486-5p	21.3365
9	hsa-miR-142-5p	229751	hsa-miR-423-5p	35197.7	hsa-miR-144-3p	21.4571
10	hsa-miR-103a-3p	222495	hsa-miR-122-5p	24350.4	hsa-miR-26b-5p	21.4667
11	hsa-miR-25-3p	210306	hsa-let-7i-5p	22825.5	hsa-miR-17-5p	21.7417
12	hsa-miR-10b-5p	205446	hsa-miR-22-3p	21800.7	hsa-miR-26a-5p	21.8437
13	hsa-let-7f-5p	188804	hsa-let-7g-5p	19053.9	hsa-miR-19b-3p	21.947
14	hsa-miR-126-5p	152411	hsa-miR-30d-5p	18614.6	hsa-miR-146a-5p	22.4778
15	hsa-miR-101-3p	141212	hsa-miR-25-3p	17580.5	hsa-miR-221-3p	22.5062
16	hsa-let-7a-5p	129549	hsa-miR-126-3p	16875.2	hsa-miR-22-3p	22.5395
17	hsa-miR-15a-5p	123937	hsa-miR-24-3p	15761.9	hsa-miR-150-5p	22.6369
18	hsa-miR-27b-3p	119626	hsa-miR-320a-3p	12727.4	hsa-miR-126-3p	22.7164
19	hsa-miR-30d-5p	112514	hsa-miR-142-5p	12041.4	hsa-miR-652-3p	22.8758
20	hsa-miR-30e-5p	110040	hsa-miR-101-3p	9916.77	hsa-miR-122-5p	22.9444
21	hsa-miR-107	105731	hsa-miR-27a-3p	8878.77	hsa-miR-19a-3p	23.1893
22	hsa-miR-21-5p	101682	hsa-miR-191-5p	8200.74	hsa-miR-126-5p	23.2541
23	hsa-miR-10a-5p	93712	hsa-miR-143-3p	7946.42	hsa-miR-24-3p	23.4279
24	hsa-miR-148a-3p	87889	hsa-miR-146a-5p	7792.13	hsa-miR-27a-3p	23.4943
25	hsa-miR-192-5p	81260	hsa-miR-26b-5p	7481.32	hsa-miR-20a-5p	23.5045
26	hsa-miR-191-5p	62324	hsa-let-7d-5p	6795.62	hsa-miR-423-5p	23.6592
27	hsa-miR-143-3p	62034	hsa-miR-30e-5p	6077.19	hsa-miR-484	23.7291
28	hsa-miR-27a-3p	56385	hsa-miR-16-5p	6071.34	hsa-miR-93-5p	23.7568
29	hsa-miR-199b-3p	53049	hsa-miR-423-3p	5458.86	hsa-miR-628-3p	23.9561
30	hsa-miR-199a-3p	53049	hsa-miR-16-2-3p	5417.34	hsa-miR-199a-3p	24.196
31	hsa-miR-423-3p	53023	hsa-miR-140-3p	5023.69	hsa-miR-325	24.2216
32	hsa-let-7i-5p	49578	hsa-miR-185-5p	4733.55	hsa-miR-181a-5p	24.2259
33	hsa-miR-186-5p	49160	hsa-miR-181a-5p	4040.72	hsa-let-7g-5p	24.2335
34	hsa-miR-150-5p	49117	hsa-miR-144-3p	3697.48	hsa-let-7b-5p	24.2632
35	hsa-miR-30a-5p	44862	hsa-miR-223-5p	3646.64	hsa-miR-21-5p	24.2831
36	hsa-miR-151a-3p	42563	hsa-miR-103a-3p	3563.38	hsa-miR-125a-5p	24.6307
37	hsa-miR-484	40225	hsa-miR-148b-3p	3335.84	hsa-miR-191-5p	24.6335
38	hsa-miR-320a-3p	36287	hsa-miR-223-3p	3068.16	hsa-miR-130a-3p	24.6819
39	hsa-miR-486-3p	34590	hsa-miR-99a-5p	3003.66	hsa-miR-107	25.13
40	hsa-miR-223-3p	32538	hsa-miR-128-3p	2832.05	hsa-miR-148a-3p	25.2283
41	hsa-miR-425-5p	31005	hsa-miR-151a-3p	2720.89	hsa-miR-145-5p	25.3977
42	hsa-miR-16-2-3p	30892	hsa-miR-27b-3p	2637.02	hsa-miR-148b-3p	25.4227
43	hsa-miR-320b	29168	hsa-miR-10b-5p	2545.97	hsa-miR-10b-5p	25.488
44	hsa-miR-128-3p	28554	hsa-miR-222-3p	2348.78	hsa-miR-151a-5p	25.4984
45	hsa-miR-144-3p	28077	hsa-miR-340-5p	2245.61	hsa-miR-186-5p	25.5428
46	hsa-miR-375-3p	27621	hsa-miR-182-5p	2137.43	hsa-miR-425-5p	25.6473
47	hsa-miR-92b-3p	27230	hsa-miR-146b-5p	2064.8	hsa-miR-185-5p	25.7919
48	hsa-miR-182-5p	25751	hsa-miR-363-3p	1992.79	hsa-miR-151a-3p	25.828
49	hsa-miR-363-3p	25094	hsa-miR-484	1912.63	hsa-miR-448	25.9214
50	hsa-miR-93-5p	23602	hsa-miR-532-5p	1724.57	hsa-miR-342-3p	25.9298
51	hsa-miR-30c-5p	22298	hsa-miR-192-5p	1720.27	hsa-miR-140-3p	26.1963
52	hsa-miR-126-3p	21465	hsa-miR-186-5p	1697.98	hsa-miR-361-5p	26.3156
53	hsa-let-7d-3p	20772	hsa-miR-30c-5p	1695.01	hsa-miR-125b-5p	26.4969
54	hsa-miR-140-3p	20767	hsa-miR-23a-3p	1692.26	hsa-miR-181c-5p	26.5535
55	hsa-miR-151b	18638	hsa-miR-221-3p	1636.53	hsa-miR-222-3p	26.7438
56	hsa-miR-378a-3p	18316	hsa-let-7c-5p	1618.09	hsa-miR-378a-3p	26.7833
57	hsa-miR-941	16291	hsa-miR-10a-5p	1606.82	hsa-miR-423-3p	26.8176
58	hsa-miR-151a-5p	16283	hsa-miR-144-5p	1597.59	hsa-miR-532-5p	26.8409
59	hsa-miR-29a-3p	15180	hsa-miR-93-5p	1476.54	hsa-miR-374b-5p	26.9913
60	hsa-miR-144-5p	14735	hsa-miR-183-5p	1474.62	hsa-miR-339-5p	27.1149

## Sheet: Ranking - NAF study
Supplementary table S1E. Individual expression levels of the top 60 miRNAs from our own NAF study, including only miRNAs expressed in at least 80% of samples. CRT: Relative threshold values.
Ranking position	NAF study - DENSE cohort
	microRNAs matched to miRBase v22.0	mean CRT
1	hsa-miR-205-5p	16.06
2	hsa-miR-203a-3p	17.566
3	hsa-miR-26b-5p	17.943
4	hsa-miR-221-3p	18.35
5	hsa-let-7b-5p	18.768
6	hsa-miR-27a-3p	19.018
7	hsa-miR-451a	19.447
8	hsa-miR-92a-3p	19.671
9	hsa-miR-16-5p	19.919
10	hsa-let-7g-5p	20.145
11	hsa-miR-24-3p	20.187
12	hsa-miR-200c-3p	20.222
13	hsa-miR-200b-3p	20.273
14	hsa-miR-99a-5p	20.444
15	hsa-miR-21-5p	20.46
16	hsa-miR-92b-3p	20.668
17	hsa-miR-15a-5p	20.688
18	hsa-miR-193b-3p	20.758
19	hsa-miR-30b-5p	20.779
20	hsa-miR-29a-3p	20.967
21	hsa-miR-34a-5p	21.387
22	hsa-miR-26a-5p	21.429
23	hsa-miR-125b-5p	21.477
24	hsa-miR-22-3p	21.569
25	hsa-miR-365a-3p	21.591
26	hsa-miR-148a-3p	21.696
27	hsa-miR-17-5p	21.905
28	hsa-miR-20a-5p	21.936
29	hsa-miR-652-3p	22.338
30	hsa-miR-144-3p	22.519
31	hsa-miR-125a-5p	22.67
32	hsa-miR-210-3p	22.68
33	hsa-miR-25-3p	22.72
34	hsa-miR-361-5p	22.891
35	hsa-miR-29b-3p	22.98
36	hsa-miR-195-5p	23.001
37	hsa-miR-181b-5p	23.031
38	hsa-miR-30c-5p	23.064
39	hsa-miR-342-3p	23.609
40	hsa-miR-181a-5p	23.612
41	hsa-miR-223-3p	23.614
42	hsa-miR-146a-5p	23.634
43	hsa-miR-324-5p	23.639
44	hsa-miR-150-5p	23.773
45	hsa-miR-145-5p	24.154
46	hsa-miR-103a-2-5p	24.171
47	hsa-miR-193a-3p	24.35
48	hsa-miR-484	24.426
49	hsa-miR-130a-3p	24.685
50	hsa-miR-19a-3p	24.764
51	hsa-miR-191-5p	24.798
52	hsa-miR-339-5p	24.892
53	hsa-miR-425-5p	24.911
54	hsa-miR-222-3p	25.005
55	hsa-miR-423-3p	25.068
56	hsa-miR-455-3p	25.108
57	hsa-miR-378a-5p	25.247
58	hsa-miR-186-5p	25.349
59	hsa-miR-502-3p	25.377
60	hsa-miR-18a-5p	25.421

## Sheet: Ranking - NAF study 2
Supplementary table S1F. Individual expression levels of all miRNAs detected in at least 10/41 NAF samples. CRT: Relative threshold values. IQR: interquartile range
Target	# samples	Mean CRT	Min CRT	Max CRT	Median CRT	Q1 CRT	Q3 CRT	IQR CRT	ranking based on % of NAF samples with miRNA measurement
									1	0.9	0.8	0.5
hsa-miR-205-5p_477967_mir	41	16.06	13.8	23.224	15.075	14.606	15.698	1.092	1	1	1	1
hsa-miR-203a-3p_478316_mir	33	17.566	15.38	25.379	16.707	16.065	17.793	1.728	x	x	2	2
hsa-miR-26b-5p_478418_mir	34	17.943	16.323	22.967	17.522	17.079	18.44	1.361	x	x	3	3
hsa-miR-221-3p_477981_mir	38	18.35	16.287	23.669	17.906	17.423	18.631	1.208	x	2	4	4
hsa-let-7b-5p_478576_mir	37	18.768	16.499	24.345	18.262	17.718	19.321	1.603	x	3	5	6
hsa-miR-27a-3p_478384_mir	33	19.018	15.933	26.785	18.678	17.575	19.534	1.959	x	x	6	7
hsa-miR-451a_478107_mir	34	19.447	14.42	26.196	18.822	18.26	20.016	1.756	x	x	7	8
hsa-miR-92a-3p_477827_mir	39	19.671	18.172	24.145	19.391	18.835	19.805	0.97	x	4	8	9
hsa-miR-16-5p_477860_mir	41	19.919	17.424	28.778	19.34	18.759	20.034	1.275	2	5	9	10
hsa-let-7g-5p_478580_mir	40	20.145	17.813	25.753	19.6	19.009	20.739	1.73	x	6	10	11
hsa-miR-24-3p_477992_mir	40	20.187	17.266	30.521	19.447	18.544	20.569	2.025	x	7	11	12
hsa-miR-200c-3p_478351_mir	36	20.222	17.613	25.76	19.787	19.217	20.839	1.622	x	x	12	13
hsa-miR-200b-3p_477963_mir	41	20.273	17.724	24.838	19.803	19.357	20.811	1.454	3	8	13	14
hsa-miR-99a-5p_478519_mir	33	20.444	17.924	25.795	19.731	19.285	20.935	1.65	x	x	14	15
hsa-miR-21-5p_477975_mir	39	20.46	15.383	25.487	20.55	19.46	21.272	1.812	x	9	15	16
hsa-miR-92b-3p_477823_mir	34	20.668	19.037	25.927	20.26	19.875	20.736	0.861	x	x	16	17
hsa-miR-15a-5p_477858_mir	41	20.688	17.761	25.49	20.392	19.924	21.188	1.264	4	10	17	18
hsa-miR-193b-3p_478314_mir	40	20.758	18.703	25.056	20.392	19.656	21.037	1.381	x	11	18	20
hsa-miR-30b-5p_478007_mir	41	20.779	19.295	24.355	20.643	20.18	21.022	0.842	5	12	19	21
hsa-miR-29a-3p_478587_mir	38	20.967	18.332	27.052	20.775	19.555	21.816	2.261	x	13	20	22
hsa-miR-34a-5p_478048_mir	38	21.387	18.305	25.397	21.219	20.575	22.024	1.449	x	14	21	23
hsa-miR-26a-5p_477995_mir	39	21.429	17.877	26.293	21.279	20.295	22.811	2.516	x	15	22	24
hsa-miR-125b-5p_477885_mir	39	21.477	18.574	28.585	20.671	19.925	22.029	2.104	x	16	23	25
hsa-miR-22-3p_477985_mir	40	21.569	18.078	27.369	21.238	20.712	21.897	1.185	x	17	24	27
hsa-miR-365a-3p_478065_mir	35	21.591	19.832	24.815	21.58	20.989	21.837	0.848	x	x	25	28
hsa-miR-148a-3p_477814_mir	41	21.696	19.331	25.506	21.453	20.654	22.467	1.813	6	18	26	29
hsa-miR-17-5p_478447_mir	41	21.905	20.115	27.722	21.35	20.815	22.348	1.533	7	19	27	30
hsa-miR-20a-5p_478586_mir	40	21.936	17.147	28.289	21.761	20.777	22.39	1.613	x	20	28	31
hsa-miR-652-3p_478189_mir	41	22.338	19.833	26.185	22.311	21.532	22.944	1.412	8	21	29	35
hsa-miR-144-3p_477913_mir	35	22.519	11.84	26.327	23.317	21.962	23.838	1.876	x	x	30	38
hsa-miR-125a-5p_477884_mir	39	22.67	21.302	25.305	22.588	22.249	22.783	0.534	x	22	31	39
hsa-miR-210-3p_477970_mir	39	22.68	19.825	33.822	21.396	20.829	22.778	1.949	x	23	32	40
hsa-miR-25-3p_477994_mir	41	22.72	21.484	26.152	22.462	21.864	22.931	1.067	9	24	33	41
hsa-miR-361-5p_478056_mir	41	22.891	20.5	31	22.446	21.653	23.504	1.851	10	25	34	43
hsa-miR-29b-3p_478369_mir	41	22.98	20.333	28.706	22.586	21.754	24.226	2.472	11	26	35	44
hsa-miR-195-5p_477957_mir	39	23.001	21.501	25.473	22.803	22.308	23.544	1.236	x	27	36	45
hsa-miR-181b-5p_478583_mir	41	23.031	18.786	32.265	22.743	21.777	23.284	1.507	12	28	37	46
hsa-miR-30c-5p_478008_mir	40	23.064	20.541	28.795	22.563	21.822	24.367	2.545	x	29	38	48
hsa-miR-342-3p_478043_mir	40	23.609	20.323	26.832	23.721	22.798	24.393	1.595	x	30	39	49
hsa-miR-181a-5p_477857_mir	41	23.612	19.286	30.514	23.329	22.517	24.551	2.034	13	31	40	50
hsa-miR-223-3p_477983_mir	41	23.614	17.458	28.528	23.81	22.613	24.801	2.188	14	32	41	51
hsa-miR-146a-5p_478399_mir	41	23.634	17.457	29.362	23.706	22.565	24.769	2.204	15	33	42	52
hsa-miR-324-5p_478024_mir	40	23.639	20.631	29.582	23.317	22.796	23.916	1.12	x	34	43	53
hsa-miR-150-5p_477918_mir	40	23.773	20.63	26.772	23.657	23.242	24.662	1.42	x	35	44	56
hsa-miR-145-5p_477916_mir	39	24.154	19.66	30.193	23.78	22.791	25.534	2.743	x	36	45	60
hsa-miR-103a-2-5p_477864_mir	33	24.171	18.493	26.567	24.349	23.608	24.83	1.222	x	x	46	61
hsa-miR-193a-3p_478306_mir	37	24.35	10.217	27.619	24.641	23.926	25.432	1.506	x	37	47	64
hsa-miR-484_478308_mir	39	24.426	21.46	27.084	24.393	23.835	24.892	1.057	x	38	48	65
hsa-miR-130a-3p_477851_mir	35	24.685	22.785	29.922	24.31	23.825	25.437	1.612	x	x	49	66
hsa-miR-19a-3p_479228_mir	41	24.764	21.153	33.069	24.165	22.833	25.954	3.121	16	39	50	68
hsa-miR-191-5p_477952_mir	39	24.798	20.78	27.645	24.827	24.114	25.669	1.555	x	40	51	69
hsa-miR-339-5p_478040_mir	41	24.892	21.258	28.103	24.829	24.609	25.267	0.658	17	41	52	70
hsa-miR-425-5p_478094_mir	41	24.911	22.839	29.567	24.669	24.08	25.282	1.202	18	42	53	71
hsa-miR-222-3p_477982_mir	40	25.005	22.105	30.224	24.621	23.665	25.833	2.168	x	43	54	73
hsa-miR-423-3p_478327_mir	38	25.068	21.97	32.076	24.793	23.937	25.648	1.711	x	44	55	76
hsa-miR-455-3p_478112_mir	41	25.108	22.8	31.907	24.614	23.814	25.84	2.026	19	45	56	77
hsa-miR-378a-5p_478076_mir	38	25.247	23.302	29.987	24.806	24.501	25.726	1.225	x	46	57	81
hsa-miR-186-5p_477940_mir	41	25.349	22.208	30.579	24.891	23.911	26.137	2.226	20	47	58	82
hsa-miR-502-3p_478348_mir	41	25.377	23.258	29.405	24.949	24.735	25.775	1.04	21	48	59	83
hsa-miR-18a-5p_478551_mir	37	25.421	23.308	31.273	25.267	24.525	26.055	1.53	x	49	60	85
hsa-miR-497-5p_478138_mir	37	25.461	22.908	30.377	25.107	24.358	26.319	1.961	x	50	61	86
hsa-miR-99a-3p_479224_mir	36	25.478	17.815	30.749	25.245	24.412	26.827	2.415	x	x	62	87
hsa-miR-33a-5p_478347_mir	39	25.488	23.759	30.318	25.299	24.494	26.151	1.657	x	51	63	88
hsa-miR-10a-5p_479241_mir	36	25.499	23.705	28.948	25.359	24.834	26.084	1.25	x	x	64	89
hsa-miR-345-5p_478366_mir	35	25.548	18.99	28.394	25.705	24.877	26.299	1.422	x	x	65	90
hsa-miR-93-5p_478210_mir	41	25.559	23.056	29.49	25.659	24.524	26.394	1.87	22	52	66	91
hsa-miR-1249-3p_478654_mir	35	25.695	11.829	28.175	25.905	25.341	26.545	1.204	x	x	67	92
hsa-miR-187-3p_477941_mir	33	25.771	22.558	29.615	25.738	24.74	26.821	2.081	x	x	68	93
hsa-miR-224-5p_477986_mir	40	25.805	23.54	30.438	25.062	24.739	26.546	1.807	x	53	69	94
hsa-miR-99b-5p_478343_mir	40	25.919	23.492	28.068	25.823	25.448	26.251	0.803	x	54	70	96
hsa-miR-660-5p_478192_mir	38	26.004	23.398	31.751	25.75	25.106	26.445	1.339	x	55	71	97
hsa-miR-128-3p_477892_mir	39	26.017	23.692	29.35	25.959	25.266	26.493	1.227	x	56	72	98
hsa-miR-328-3p_478028_mir	39	26.085	24.255	28.428	26.063	25.289	26.762	1.473	x	57	73	99
hsa-miR-28-3p_477999_mir	40	26.383	24.195	29.849	26.452	25.588	26.915	1.327	x	58	74	101
hsa-miR-132-3p_477900_mir	40	26.422	22.812	29.94	26.099	25.736	27.346	1.61	x	59	75	102
hsa-miR-193a-5p_477954_mir	41	26.486	23.991	30.297	26.511	25.284	27.338	2.054	23	60	76	103
hsa-miR-221-5p_478778_mir	38	26.498	24.605	31.113	26.032	25.569	26.908	1.339	x	61	77	104
hsa-miR-361-3p_478055_mir	41	26.646	23.423	32.179	26.195	25.309	27.246	1.937	24	62	78	106
hsa-miR-374b-5p_478389_mir	35	26.714	23.215	33.63	26.004	25.203	27.382	2.179	x	x	79	109
hsa-miR-769-5p_478203_mir	39	26.745	23.613	39.21	25.83	24.723	27.351	2.628	x	63	80	111
hsa-miR-532-5p_478151_mir	41	26.817	23.931	38.047	26.368	25.586	27.422	1.836	25	64	81	112
hsa-miR-96-5p_478215_mir	37	26.846	23.133	30.202	26.827	25.259	28.281	3.022	x	65	82	113
hsa-miR-152-3p_477921_mir	34	26.854	22.844	33.058	26.764	26.035	27.812	1.777	x	x	83	114
hsa-miR-532-3p_478336_mir	37	26.961	24.938	31.036	26.811	26.35	27.639	1.289	x	66	84	116
hsa-miR-500a-3p_478951_mir	39	27.127	23.762	31.898	26.906	26.021	28.124	2.103	x	67	85	120
hsa-miR-135b-5p_478582_mir	34	27.213	18.834	31.692	27.092	26.576	28.187	1.611	x	x	86	123
hsa-miR-429_477849_mir	41	27.214	23.535	35.325	26.464	25.089	28.909	3.82	26	68	87	124
hsa-miR-874-3p_478205_mir	35	27.25	22.794	30.272	27.058	26.529	27.868	1.339	x	x	88	126
hsa-miR-22-5p_477987_mir	41	27.357	23.629	35.341	26.809	25.877	28.527	2.65	27	69	89	128
hsa-miR-326_478027_mir	38	27.387	14.604	31.776	27.997	26.946	28.915	1.969	x	70	90	129
hsa-miR-151a-3p_477919_mir	41	27.438	24.826	34.603	27.138	26.453	28.002	1.549	28	71	91	130
hsa-miR-744-5p_478200_mir	37	27.502	24.609	32.731	27.413	26.524	28.226	1.702	x	72	92	131
hsa-miR-31-5p_478015_mir	39	27.514	22.821	34.024	27.147	25.429	29.463	4.034	x	73	93	132
hsa-miR-181c-5p_477934_mir	39	27.854	22.788	35.445	27.645	26.432	28.84	2.408	x	74	94	134
hsa-miR-455-5p_478113_mir	41	28.034	24.085	34.22	26.918	26.431	29.209	2.778	29	75	95	136
hsa-miR-629-5p_478183_mir	36	28.409	24.345	32.719	28.236	27.386	29.401	2.015	x	x	96	138
hsa-miR-190a-5p_478358_mir	34	28.413	13.609	35.199	28.38	27.767	29.354	1.587	x	x	97	139
hsa-miR-148b-3p_477824_mir	39	28.45	24.694	39.481	27.769	26.832	29.552	2.72	x	76	98	141
hsa-miR-194-5p_477956_mir	40	28.535	25.793	34.386	28.233	27.175	29.586	2.411	x	77	99	145
hsa-miR-155-5p_477927_mir	39	28.654	20.001	35.669	28.713	27.465	30.284	2.819	x	78	100	146
hsa-miR-29c-5p_478005_mir	40	28.756	26.35	31.314	28.92	27.445	29.781	2.336	x	79	101	148
hsa-miR-2110_477971_mir	34	28.795	10.734	31.702	29.378	28.207	30.562	2.355	x	x	102	149
hsa-miR-185-5p_477939_mir	39	29.224	24.597	32.631	29.335	28.215	30.245	2.03	x	80	103	152
hsa-miR-505-3p_478145_mir	38	29.23	24.821	34.701	28.941	28.046	30.545	2.499	x	81	104	153
hsa-miR-199a-3p_477961_mir	38	29.253	16.684	33.361	30.029	27.805	31.09	3.285	x	82	105	154
hsa-miR-598-3p_478172_mir	40	29.255	26.743	35.725	29.038	27.898	30.103	2.205	x	83	106	155
hsa-miR-1296-5p_479451_mir	36	29.522	26.783	34.143	28.913	28.41	30.798	2.388	x	x	107	157
hsa-miR-93-3p_478209_mir	36	29.836	26.65	34.096	29.745	28.365	31.079	2.714	x	x	108	161
hsa-miR-452-5p_478109_mir	36	29.948	26.741	37.346	29.491	28.012	31.052	3.04	x	x	109	164
hsa-miR-664a-3p_478193_mir	38	30.135	25.714	35.678	29.543	28.528	32.179	3.651	x	84	110	165
hsa-miR-374a-3p_478855_mir	36	30.472	13.644	39.434	30.64	29.986	31.921	1.935	x	x	111	169
hsa-miR-501-5p_478142_mir	34	30.531	16.04	37.424	30.647	29.817	32.175	2.358	x	x	112	170
hsa-miR-362-5p_478059_mir	35	30.758	19.481	39.704	30.43	28.805	32.211	3.406	x	x	113	172
hsa-miR-27a-5p_477998_mir	34	31.075	28.185	35.449	31.231	29.987	32.115	2.128	x	x	114	176
hsa-miR-16-2-3p_477931_mir	33	31.192	27.425	37.749	31.121	29.661	32.092	2.431	x	x	115	178
hsa-miR-500a-5p_478309_mir	38	31.627	26.792	37.814	31.739	29.615	32.946	3.331	x	85	116	180
hsa-miR-23b-5p_477991_mir	33	31.643	27.902	38.599	31.133	29.903	32.666	2.763	x	x	117	181
hsa-miR-34a-3p_478047_mir	33	31.796	25.637	38.914	31.987	29.748	33.676	3.928	x	x	118	182
hsa-miR-149-5p_477917_mir	32	25.048	20.96	27.906	24.954	24.197	25.751	1.554	x	x	x	75
hsa-miR-181a-3p_479405_mir	32	28.472	24.789	33.186	28.633	26.868	29.766	2.898	x	x	x	143
hsa-miR-21-3p_477973_mir	32	29.078	24.266	34.126	28.886	27.653	30.896	3.243	x	x	x	150
hsa-miR-30d-5p_478606_mir	31	22.476	20.689	26.696	22.205	21.66	22.822	1.162	x	x	x	37
hsa-miR-143-3p_477912_mir	31	23.745	20.378	26.824	23.75	22.689	24.561	1.872	x	x	x	55
hsa-miR-31-3p_478012_mir	31	25.196	14.316	28.591	25.656	24.299	26.216	1.917	x	x	x	79
hsa-miR-1260a_478476_mir	31	26.527	22.799	29.732	26.293	25.363	28.033	2.67	x	x	x	105
hsa-miR-590-5p_478367_mir	31	27.038	14.185	31.283	27.636	26.284	28.671	2.387	x	x	x	118
hsa-miR-339-3p_478325_mir	31	27.127	21.387	31.045	27.163	26.019	27.961	1.942	x	x	x	121
hsa-miR-296-5p_477836_mir	31	27.193	24.784	30.07	27.144	26.489	27.904	1.415	x	x	x	122
hsa-miR-196b-5p_478585_mir	31	27.224	24.92	30.435	26.946	26.511	28.103	1.592	x	x	x	125
hsa-miR-570-3p_479053_mir	31	31.101	20.771	37.958	31.232	29.772	32.871	3.099	x	x	x	177
hsa-miR-324-3p_478023_mir	30	22.173	19.205	24.263	22.183	21.697	22.809	1.112	x	x	x	34
hsa-miR-30e-3p_478388_mir	30	23.043	21.77	26.833	22.762	22.325	23.555	1.23	x	x	x	47
hsa-miR-106b-5p_478412_mir	30	24.149	21.254	32.102	23.837	23.16	24.678	1.518	x	x	x	59
hsa-miR-576-5p_478165_mir	30	27.528	21.781	32.613	27.558	25.859	29.22	3.361	x	x	x	133
hsa-miR-548a-3p_478157_mir	30	28.451	10.13	33.091	29.204	28.39	30.487	2.097	x	x	x	142
hsa-miR-708-5p_478197_mir	30	29.35	22.436	33.115	29.709	28.16	30.628	2.468	x	x	x	156
hsa-miR-338-3p_478037_mir	30	30.179	22.834	33.829	30.239	29.386	31.51	2.124	x	x	x	166
hsa-miR-219a-5p_477980_mir	30	30.467	26.7	37.402	30.254	29.078	31.501	2.423	x	x	x	168
hsa-miR-499a-5p_478139_mir	30	34.206	28.939	39.575	34.203	32.908	35.401	2.493	x	x	x	186
hsa-miR-486-5p_478128_mir	29	25.042	14.845	29.24	25.813	24.238	26.612	2.374	x	x	x	74
hsa-miR-421_478088_mir	29	25.869	23.674	28.107	25.714	25.023	26.673	1.65	x	x	x	95
hsa-miR-422a_478481_mir	29	26.669	10.945	31.471	27.389	26.285	28.396	2.111	x	x	x	107
hsa-miR-196a-5p_478230_mir	29	26.91	15.959	35.696	26.717	26.09	28.049	1.959	x	x	x	115
hsa-miR-574-3p_478163_mir	29	27.028	20.82	31.847	27.218	25.65	28.131	2.481	x	x	x	117
hsa-miR-376c-3p_478459_mir	29	28.498	10.257	33.597	29.37	27.241	30.364	3.123	x	x	x	144
hsa-miR-495-3p_478136_mir	29	28.665	13.649	34.434	28.606	27.761	30.481	2.72	x	x	x	147
hsa-miR-127-3p_477889_mir	29	29.177	11.1	35.443	30.469	29.087	32.021	2.934	x	x	x	151
hsa-miR-491-5p_478132_mir	29	31.055	15.279	34.951	31.566	30.559	32.234	1.675	x	x	x	174
hsa-miR-18a-3p_477944_mir	29	33.79	29.809	38.3	33.496	31.895	35.57	3.675	x	x	x	185
hsa-miR-29c-3p_479229_mir	28	20.735	19.042	25.155	20.51	19.899	21.094	1.195	x	x	x	19
hsa-miR-33b-5p_478479_mir	28	27.047	10.572	32.078	27.562	26.431	28.428	1.997	x	x	x	119
hsa-miR-335-5p_478324_mir	27	21.995	19.286	25.178	21.884	21.165	22.991	1.826	x	x	x	32
hsa-miR-107_478254_mir	27	25.131	12.023	35.267	25.042	24.067	26.437	2.37	x	x	x	78
hsa-miR-130b-3p_477840_mir	27	26.674	15.425	32.91	26.349	24.869	28.51	3.641	x	x	x	108
hsa-miR-95-3p_478213_mir	27	30.298	19.813	34.9	30.865	29.55	31.664	2.114	x	x	x	167
hsa-miR-494-3p_478135_mir	27	31.06	26.762	34.081	31.572	29.568	32.396	2.828	x	x	x	175
hsa-miR-27b-3p_478270_mir	26	21.528	17.937	32.72	20.723	19.958	21.702	1.744	x	x	x	26
hsa-miR-378a-3p_478349_mir	26	22.426	17.277	30.282	22.128	21.058	22.905	1.847	x	x	x	36
hsa-miR-182-5p_477935_mir	26	22.725	20.216	25.784	22.601	21.78	23.6	1.82	x	x	x	42
hsa-miR-140-3p_477908_mir	26	23.99	17.236	26.497	24.098	23.253	24.882	1.629	x	x	x	57
hsa-miR-548am-5p_480872_mir	26	27.985	15.103	31.833	28.916	27.928	29.879	1.951	x	x	x	135
hsa-miR-188-5p_477943_mir	26	33.279	19.331	39.701	33.335	31.651	35.059	3.408	x	x	x	184
hsa-miR-375_478074_mir	25	22.05	19.63	24.951	22.005	21.297	22.859	1.562	x	x	x	33
hsa-miR-192-5p_478262_mir	25	26.21	20.876	28.893	26.423	25.456	26.843	1.387	x	x	x	100
hsa-miR-548e-3p_478362_mir	25	31.336	20.138	34.668	31.07	30.663	33.105	2.442	x	x	x	179
hsa-miR-377-3p_478075_mir	24	26.744	17.869	33.141	27.54	25.214	28.55	3.336	x	x	x	110
hsa-miR-582-5p_478166_mir	24	27.328	24.621	29.793	27.364	26.529	28.374	1.845	x	x	x	127
hsa-miR-590-3p_478168_mir	24	30.803	25.357	37.117	31.031	29.366	32.244	2.878	x	x	x	173
hsa-miR-92a-1-5p_479205_mir	23	28.435	12.95	34.22	28.967	28.152	30.798	2.646	x	x	x	140
hsa-miR-133b_480871_mir	23	29.603	13.971	39.924	28.66	27.012	33.001	5.989	x	x	x	158
hsa-miR-615-3p_478175_mir	23	29.947	10.554	38.239	32.077	30.497	33.493	2.996	x	x	x	163
hsa-miR-941_479217_mir	23	30.56	14.615	38.106	31.651	29.706	34.209	4.503	x	x	x	171
hsa-miR-10b-5p_478494_mir	22	25.244	11.814	32.437	25.928	24.686	27.414	2.728	x	x	x	80
hsa-miR-135a-5p_478581_mir	22	29.936	24.297	33.681	29.739	29.17	31.097	1.927	x	x	x	162
hsa-miR-885-5p_478207_mir	22	32.995	21.664	39.95	33.288	31.848	34.704	2.856	x	x	x	183
hsa-miR-103a-3p_478253_mir	21	23.716	19.285	33.815	23.651	21.767	24.807	3.04	x	x	x	54
hsa-miR-151a-5p_478505_mir	21	24.006	13.774	27.527	24.207	23.517	24.862	1.345	x	x	x	58
hsa-miR-7-1-3p_478198_mir	21	24.214	21.017	27.393	24.364	23.413	25.237	1.824	x	x	x	63
hsa-miR-200a-3p_478490_mir	21	24.936	20.727	29.565	24.582	23.927	26.22	2.293	x	x	x	72
hsa-miR-126-5p_477888_mir	21	29.697	21.444	34.454	29.76	28.486	31.21	2.724	x	x	x	159
hsa-miR-23a-3p_478532_mir	20	18.687	16.898	26.414	18.228	17.518	18.707	1.189	x	x	x	5
hsa-miR-1271-5p_478674_mir	20	24.188	20.54	38.818	23.946	22.8	24.967	2.167	x	x	x	62
hsa-miR-28-5p_478000_mir	20	24.687	18.814	27.543	25.322	24.264	25.939	1.675	x	x	x	67
hsa-miR-211-5p_478507_mir	20	25.402	11.125	28.234	26.431	25.672	26.965	1.293	x	x	x	84
hsa-miR-200a-5p_478752_mir	20	28.357	17.659	35.663	28.504	27.197	29.849	2.652	x	x	x	137
hsa-miR-545-3p_479002_mir	20	29.74	13.288	38.872	29.908	28.718	31.821	3.103	x	x	x	160
hsa-miR-214-3p_477974_mir	19	31.829	10.171	39.826	32.517	30.931	33.439	2.508	x	x	x	x
hsa-miR-19b-3p_478264_mir	18	19.501	17.374	25.7	19.21	18.68	19.691	1.011	x	x	x	x
hsa-miR-548d-5p_480870_mir	18	24.126	11.159	29.849	26.534	20.548	27.923	7.375	x	x	x	x
hsa-miR-425-3p_478093_mir	18	25.22	14.55	27.166	25.584	24.694	26.134	1.44	x	x	x	x
hsa-miR-629-3p_478182_mir	18	29.704	14.121	35.053	30.991	29.31	32.012	2.702	x	x	x	x
hsa-miR-423-5p_478090_mir	17	21.803	16.798	26.302	21.878	21.09	22.581	1.491	x	x	x	x
hsa-miR-30a-3p_478273_mir	17	23.163	16.742	28.28	23.366	21.767	24.809	3.042	x	x	x	x
hsa-miR-625-3p_478179_mir	17	34.59	18.576	39.009	35.119	33.695	37.931	4.236	x	x	x	x
hsa-miR-34c-5p_478052_mir	17	34.882	25.118	39.802	34.935	33.344	37.642	4.298	x	x	x	x
hsa-miR-29b-2-5p_478003_mir	17	35.256	30.785	38.92	35.4	33.991	36.806	2.815	x	x	x	x
hsa-miR-331-3p_478323_mir	16	24.351	18.524	27.825	24.714	23.514	25.29	1.776	x	x	x	x
hsa-miR-17-3p_477932_mir	16	25.397	20.139	31.353	25.475	24.576	26.191	1.615	x	x	x	x
hsa-miR-424-3p_478091_mir	16	31.536	21.006	37.99	32.05	29.252	34.041	4.789	x	x	x	x
hsa-miR-340-5p_478042_mir	15	24.566	18.813	30.344	24.822	23.122	26.04	2.918	x	x	x	x
hsa-miR-154-5p_477925_mir	15	29.69	14.81	38.016	30.499	27.109	33.279	6.17	x	x	x	x
hsa-miR-503-5p_478143_mir	15	29.793	20.983	34.81	30.912	27.887	31.742	3.855	x	x	x	x
hsa-miR-15b-5p_478313_mir	14	19.595	17.302	27.843	19.144	18.288	19.915	1.627	x	x	x	x
hsa-miR-301a-3p_477815_mir	14	24.786	14.739	30.305	25.208	22.73	27.68	4.95	x	x	x	x
hsa-miR-505-5p_478957_mir	14	27.003	15.869	37.645	27.593	25.758	29.027	3.269	x	x	x	x
hsa-miR-142-3p_477910_mir	14	27.032	16.516	32.58	27.598	25.807	29.105	3.298	x	x	x	x
hsa-miR-134-5p_477901_mir	14	31.141	11.902	38.079	32.272	30.02	33.224	3.204	x	x	x	x
hsa-miR-509-3-5p_478963_mir	14	31.653	27.861	36.596	31.449	30.256	32.773	2.517	x	x	x	x
hsa-miR-543_478155_mir	14	32.604	14.868	38.098	32.931	31.901	35.501	3.6	x	x	x	x
hsa-miR-199b-5p_478486_mir	13	26.248	23.108	31.593	26.359	25.04	26.968	1.928	x	x	x	x
hsa-miR-944_479220_mir	13	28.695	12.376	34.338	29.31	27.986	30.438	2.452	x	x	x	x
hsa-miR-320a_478594_mir	12	21.953	18.336	26.825	21.824	20.817	22.779	1.962	x	x	x	x
hsa-miR-489-3p_478130_mir	12	28.188	13.087	35.293	29.5	26.279	32.023	5.744	x	x	x	x
hsa-miR-140-5p_477909_mir	12	28.674	19.482	32.186	28.892	27.613	29.995	2.382	x	x	x	x
hsa-miR-19b-1-5p_477962_mir	12	29.981	21.437	39.387	31.107	27.649	32.031	4.382	x	x	x	x
hsa-miR-513c-5p_479349_mir	12	31.322	21.279	37.11	31.849	30.329	32.877	2.548	x	x	x	x
hsa-miR-409-3p_478084_mir	12	32.474	10.525	39.876	32.774	31.543	35.561	4.018	x	x	x	x
hsa-let-7a-5p_478575_mir	11	17.939	15.217	23.032	17.625	16.883	18.399	1.516	x	x	x	x
hsa-miR-502-5p_478954_mir	11	25.418	18.374	30.594	26.154	24.705	26.627	1.922	x	x	x	x
hsa-miR-30c-1-3p_479412_mir	11	25.638	12.445	33.426	27.59	23.562	28.771	5.209	x	x	x	x
hsa-miR-126-3p_477887_mir	11	25.972	14.683	29.616	26.598	25.274	27.081	1.807	x	x	x	x
hsa-miR-513b-5p_479297_mir	11	27.629	17.904	33.485	27.801	25.561	29.667	4.106	x	x	x	x
hsa-miR-493-3p_478134_mir	11	30.412	10.753	39.111	34.92	29.144	35.214	6.07	x	x	x	x
hsa-miR-485-3p_478125_mir	11	31.591	15.783	39.885	33.014	28.944	33.98	5.036	x	x	x	x
hsa-miR-942-5p_478212_mir	11	32.215	18.929	39.627	32.891	31.126	34.115	2.989	x	x	x	x
hsa-miR-151b_477811_mir	10	20.41	16.24	23.474	20.684	19.665	21.291	1.626	x	x	x	x
hsa-miR-424-5p_478092_mir	10	22.963	15.224	33.539	23.348	21.101	25.263	4.162	x	x	x	x
hsa-miR-1301-3p_477897_mir	10	23.145	15.319	26.702	23.78	21.848	24.667	2.819	x	x	x	x
hsa-miR-130b-5p_477899_mir	10	26.088	10.923	33.087	27.41	25.13	28.809	3.679	x	x	x	x
hsa-miR-29b-1-5p_478794_mir	10	26.685	13.471	31.602	27.938	26.618	29.293	2.675	x	x	x	x
hsa-miR-338-5p_478038_mir	10	28.153	10.133	37.018	29.048	26.005	31.538	5.533	x	x	x	x
hsa-miR-656-3p_479137_mir	10	28.699	17.536	33.914	29.557	28.012	30.411	2.399	x	x	x	x
hsa-miR-382-5p_478078_mir	10	32.693	11.825	39.948	33.769	31.935	37.407	5.472	x	x	x	x

## Sheet: References
List of references
1	Farazi TA, Horlings HM, Ten Hoeve JJ, Mihailovic A, Halfwerk H, Morozov P, et al. MicroRNA sequence and expression analysis in breast tumors by deep sequencing. Cancer Res. 2011;71(13):4443-53.
2	Tanic M, Yanowski K, Andres E, Gomez-Lopez G, Socorro MR, Pisano DG, et al. miRNA expression profiling of formalin-fixed paraffin-embedded (FFPE) hereditary breast tumors. Genom Data. 2015;3:75-9.
3	Hesse JE, Liu L, Innes CL, Cui Y, Palii SS, Paules RS. Genome-wide small RNA sequencing and gene expression analysis reveals a microRNA profile of cancer susceptibility in ATM-deficient human mammary epithelial cells. PLoS One. 2013;8(5):e64779.
4	Gong J, Wu Y, Zhang X, Liao Y, Sibanda VL, Liu W, et al. Comprehensive analysis of human small RNA sequencing data provides insights into expression profiles and miRNA editing. RNA Biol. 2014;11(11):1375-85.
5	van Herwijnen MJC, Driedonks TAP, Snoek BL, Kroon AMT, Kleinjan M, Jorritsma R, et al. Abundantly Present miRNAs in Milk-Derived Extracellular Vesicles Are Conserved Between Mammals. Front Nutr. 2018;5:81.
6	Rubio M, Bustamante M, Hernandez-Ferrer C, Fernandez-Orth D, Pantano L, Sarria Y, et al. Circulating miRNAs, isomiRs and small RNA clusters in human plasma and breast milk. PLoS One. 2018;13(3):e0193527.
7	Kahn S, Liao Y, Du X, Xu W, Li J, Lonnerdal B. Exosomal MicroRNAs in Milk from Mothers Delivering Preterm Infants Survive in Vitro Digestion and Are Taken Up by Human Intestinal Cells. Mol Nutr Food Res. 2018;62(11):e1701050.
8	Simpson MR, Brede G, Johansen J, Johnsen R, Storro O, Saetrom P, et al. Human Breast Milk miRNA, Maternal Probiotic Supplementation and Atopic Dermatitis in Offspring. PLoS One. 2015;10(12):e0143496.
9	Alsaweed M, Lai CT, Hartmann PE, Geddes DT, Kakulas F. Human Milk Cells and Lipids Conserve Numerous Known and Novel miRNAs, Some of Which Are Differentially Expressed during Lactation. PLoS One. 2016;11(4):e0152610.
10	Alsaweed M, Lai CT, Hartmann PE, Geddes DT, Kakulas F. Human Milk Cells Contain Numerous miRNAs that May Change with Milk Removal and Regulate Multiple Physiological Processes. Int J Mol Sci. 2016;17(6).
11	Liao Y, Du X, Li J, Lonnerdal B. Human milk exosomes and their microRNAs survive digestion in vitro and are taken up by human intestinal cells. Mol Nutr Food Res. 2017;61(11).
12	Kakimoto Y, Matsushima Y, Tanaka M, Hayashi H, Wang T, Yokoyama K, et al. MicroRNA profiling of gastric content from breast-fed and formula-fed infants to estimate last feeding: a pilot study. Int J Legal Med. 2020;134(3):903-9.
13	Munch EM, Harris RA, Mohammad M, Benham AL, Pejerrey SM, Showalter L, et al. Transcriptome profiling of microRNA by Next-Gen deep sequencing reveals known and novel miRNA species in the lipid fraction of human breast milk. PLoS One. 2013;8(2):e50564.
14	Alsaweed M, Lai CT, Hartmann PE, Geddes DT, Kakulas F. Human milk miRNAs primarily originate from the mammary gland resulting in unique miRNA profiles of fractionated milk. Sci Rep. 2016;6:20680.
15	Cuk K, Zucknick M, Madhavan D, Schott S, Golatta M, Heil J, et al. Plasma microRNA panel for minimally invasive detection of breast cancer. PLoS One. 2013;8(10):e76729.
16	Kangas R, Tormakangas T, Fey V, Pursiheimo J, Miinalainen I, Alen M, et al. Aging and serum exomiR content in women-effects of estrogenic hormone replacement therapy. Sci Rep. 2017;7:42702.
17	Valbuena GN, Apostolidou S, Roberts R, Barnes J, Alderton W, Harper L, et al. The 14q32 maternally imprinted locus is a major source of longitudinally stable circulating microRNAs as measured by small RNA sequencing. Sci Rep. 2019;9(1):15787.
