# Supplementary material for: The Physiological MicroRNA Landscape in Nipple Aspirate Fluid: Differences and Similarities with Breast Tissue, Breast Milk, Plasma and Serum
Source: Int J Mol Sci. 2020 Nov 11;21(22):8466. doi: 10.3390/ijms21228466 (PMC7696615; doi:10.3390/ijms21228466)
Supplement: Supplementary file 1 [file ijms-21-08466-s001.zip › Supplementary Table S2.xlsx]

## Sheet: Overall ranking - breast tissue
Supplementary table S2A. Overall ranking of the top 50 miRNAs in studies that used breast tissue samples or breast tissue cell lines. In step 2 and step 3, a counterweight (digit 55) was used for miRNAs from the individual study miRNA ranking that were not present in one of the other studies.
Step 1: List of miRNAs per study								Step 2: Ranking position of each miRNA per study							Step 3: Top 50 consistency											Step 4: Establishing the relative percentage of samples per study							Step 5: Overall ranking, weighting in the relative percentage of samples per study			Step 6: Orderly presented overall ranking and check for presence in 754 miRNA panel used for the NAF samples
Ranking position	Farazi et al breast tissue (2011)1	Tanic et al (2015)2	Farazi et al breast tissue cell lines (2011)1	Hesse et al (2013)3	Gong et al (2014)4	Ranking position		List of miRNAs	Farazi et al breast tissue (2011)1	Tanic et al (2015)2	Farazi et al breast tissue cell lines (2011)1	Hesse et al (2013)3	Gong et al (2014)4		List of miRNAs	Sum of the ranking positions per miRNA	How many times present in the top 50s (0-5)	How many times present in the top 20s (0-5)	How many times present in the top 10s (0-5)	Farazi et al breast tissue (2011)1	Tanic et al (2015)2	Farazi et al breast tissue cell lines (2011)1	Hesse et al (2013)3	Gong et al (2014)4			Farazi et al breast tissue (2011)1	Tanic et al (2015)2	Farazi et al breast tissue cell lines (2011)1	Hesse et al (2013)3	Gong et al (2014)4		List of miRNAs	Calculation of overall ranking		Overall ranking, orderly sorted	List of miRNAs	Ranking position	Top 50 miRNAs present in 754-panel?
1	hsa-miR-451a	hsa-miR-24-3p	hsa-miR-21-5p	hsa-mir-21-5p	hsa-miR-22-3p	1		hsa-miR-451a	1	#N/A	#N/A	#N/A	6		hsa-miR-451a	172	2	2	2	1	55	55	55	6		Number of samples	4 samples	11 samples	1 celline	1 celline	19 samples		hsa-miR-451a	23.75		8.6875	hsa-miR-24-3p	1	Yes
2	hsa-miR-22-3p	hsa-miR-195-5p	hsa-let-7f-5p	hsa-mir-31-5p	hsa-miR-125b-5p	2		hsa-miR-22-3p	2	#N/A	6	#N/A	1		hsa-miR-22-3p	119	3	3	3	2	55	6	55	1		Relative number of samples, compared to the other studies	0.125	0.25	0.0625	0.0625	0.5		hsa-miR-22-3p	18.3125		9.875	hsa-miR-21-5p	2	Yes
3	hsa-miR-125b-5p	hsa-miR-939-5p	hsa-miR-100-5p	hsa-mir-24-3p	hsa-let-7f-5p	3		hsa-miR-125b-5p	3	#N/A	#N/A	#N/A	2		hsa-miR-125b-5p	170	2	2	2	3	55	55	55	2									hsa-miR-125b-5p	22		16.375	hsa-miR-23a-3p	3	Yes
4	hsa-miR-143-3p	hsa-miR-126-3p	hsa-miR-221-3p	hsa-mir-3074-3p	hsa-let-7b-5p	4		hsa-miR-143-3p	4	#N/A	#N/A	#N/A	5		hsa-miR-143-3p	174	2	2	2	4	55	55	55	5									hsa-miR-143-3p	23.625		17.5	hsa-let-7f-5p	4	Yes
5	hsa-let-7b-5p	hsa-miR-30b-5p	hsa-miR-23a-3p	hsa-mir-378a-5p	hsa-miR-143-3p	5		hsa-let-7b-5p	5	#N/A	11	12	4		hsa-let-7b-5p	87	4	4	2	5	55	11	12	4									hsa-let-7b-5p	17.8125		17.81	hsa-let-7b-5p	5	Yes
6	hsa-miR-99a-5p	hsa-miR-30a-5p	hsa-miR-22-3p	hsa-mir-378c	hsa-miR-451a	6		hsa-miR-99a-5p	6	#N/A	#N/A	38	7		hsa-miR-99a-5p	161	3	2	2	6	55	55	38	7									hsa-miR-99a-5p	23.8125		18.3125	hsa-miR-22-3p	6	Yes
7	hsa-miR-145-5p	hsa-let-7g-5p	hsa-miR-222-3p	hsa-mir-27a-3p	hsa-miR-99a-5p	7		hsa-miR-145-5p	7	#N/A	#N/A	#N/A	10		hsa-miR-145-5p	182	2	2	2	7	55	55	55	10									hsa-miR-145-5p	26.5		20.1875	hsa-let-7a-5p	7	Yes
8	hsa-miR-21-5p	hsa-miR-23a-3p	hsa-miR-27a-3p	hsa-mir-27b-3p	hsa-let-7a-5p	8		hsa-miR-21-5p	8	17	1	1	9		hsa-miR-21-5p	36	5	5	4	8	17	1	1	9									hsa-miR-21-5p	9.875		21.8125	hsa-miR-30a-5p	8	Yes
9	hsa-let-7a-5p	hsa-let-7e-5p	hsa-miR-19b-3p	hsa-mir-141-3p	hsa-miR-21-5p	9		hsa-let-7a-5p	9	#N/A	10	11	8		hsa-let-7a-5p	93	4	4	3	9	55	10	11	8									hsa-let-7a-5p	20.1875		22	hsa-miR-125b-5p	9	Yes
10	hsa-let-7f-5p	hsa-let-7d-5p	hsa-let-7a-5p	hsa-mir-200a-3p	hsa-miR-145-5p	10		hsa-let-7f-5p	10	#N/A	2	14	3		hsa-let-7f-5p	84	4	4	3	10	55	2	14	3									hsa-let-7f-5p	17.5		22.1875	hsa-let-7g-5p	10	Yes
11	hsa-miR-320a-3p	hsa-miR-130a-3p	hsa-let-7b-5p	hsa-let-7a-5p	hsa-miR-320a-3p	11		hsa-miR-320a-3p	11	#N/A	24	#N/A	11		hsa-miR-320a-3p	156	3	2	0	11	55	24	55	11									hsa-miR-320a-3p	25.5625		23.625	hsa-miR-143-3p	11	Yes
12	hsa-miR-24-3p	hsa-miR-628-3p	hsa-miR-24-3p	hsa-let-7b-5p	hsa-miR-24-3p	12		hsa-miR-24-3p	12	1	12	3	12		hsa-miR-24-3p	40	5	5	2	12	1	12	3	12									hsa-miR-24-3p	8.6875		23.75	hsa-miR-451a	12	Yes
13	hsa-miR-19b-3p	hsa-miR-423-5p	hsa-miR-29a-3p	hsa-let-7c-5p	hsa-miR-199a-3p	13		hsa-miR-19b-3p	13	#N/A	9	46	18		hsa-miR-19b-3p	141	4	3	1	13	55	9	46	18									hsa-miR-19b-3p	27.8125		23.8125	hsa-miR-99a-5p	13	Yes
14	hsa-miR-26a-5p	hsa-miR-519d-3p	hsa-let-7i-5p	hsa-let-7f-5p	hsa-miR-26a-5p	14		hsa-miR-26a-5p	14	#N/A	26	49	14		hsa-miR-26a-5p	158	4	2	0	14	55	26	49	14									hsa-miR-26a-5p	27.1875		25.5625	hsa-miR-320a-3p	14	Yes
15	hsa-miR-378a-3p	hsa-miR-574-5p	hsa-miR-27b-3p	hsa-mir-23a-3p	hsa-miR-205-5p	15		hsa-miR-378a-3p	15	#N/A	#N/A	#N/A	#N/A		hsa-miR-378a-3p	235	1	1	0	15	55	55	55	55									hsa-miR-378a-3p	50		26.5	hsa-miR-145-5p	15	Yes
16	hsa-miR-148a-3p	hsa-miR-581	hsa-miR-19a-3p	hsa-mir-23b-3p	hsa-let-7c-5p	16		hsa-miR-148a-3p	16	#N/A	49	32	17		hsa-miR-148a-3p	169	4	2	0	16	55	49	32	17									hsa-miR-148a-3p	29.3125		26.8125	hsa-miR-205-5p	16	Yes
17	hsa-miR-205-5p	hsa-miR-21-5p	hsa-let-7g-5p	hsa-mir-29b-3p	hsa-miR-148a-3p	17		hsa-miR-205-5p	17	#N/A	29	26	15		hsa-miR-205-5p	142	4	2	0	17	55	29	26	15									hsa-miR-205-5p	26.8125		27.125	hsa-miR-126-3p	17	Yes
18	hsa-miR-199a-3p	hsa-miR-592	hsa-miR-103b	hsa-mir-29c-3p	hsa-miR-19b-3p	18		hsa-miR-199a-3p	18	#N/A	#N/A	#N/A	13		hsa-miR-199a-3p	196	2	2	0	18	55	55	55	13									hsa-miR-199a-3p	29.375		27.1875	hsa-miR-26a-5p	18	Yes
19	hsa-let-7i-5p	hsa-miR-583	hsa-miR-26b-5p	hsa-mir-103a-2-5p	hsa-let-7i-5p	19		hsa-let-7i-5p	19	#N/A	14	29	19		hsa-let-7i-5p	136	4	3	0	19	55	14	29	19									hsa-let-7i-5p	28.3125		27.8125	hsa-miR-19b-3p	19	Yes
20	hsa-miR-101-3p	hsa-miR-578	hsa-miR-130a-3p	hsa-mir-103a-3p	hsa-miR-103a-3p	20		hsa-miR-101-3p	20	39	#N/A	30	26		hsa-miR-101-3p	170	4	1	0	20	39	55	30	26									hsa-miR-101-3p	30.5625		28.3125	hsa-let-7i-5p	20	Yes
21	hsa-miR-23a-3p	hsa-miR-551b-3p	hsa-miR-30e-5p	hsa-mir-103b	hsa-miR-23a-3p	21		hsa-miR-23a-3p	21	8	5	15	21		hsa-miR-23a-3p	70	5	3	2	21	8	5	15	21									hsa-miR-23a-3p	16.375		29	hsa-let-7c-5p	21	Yes
22	hsa-miR-126-3p	hsa-miR-498-5p	hsa-miR-378a-5p	hsa-mir-107	hsa-miR-100-5p	22		hsa-miR-126-3p	22	4	#N/A	#N/A	33		hsa-miR-126-3p	169	3	1	1	22	4	55	55	33									hsa-miR-126-3p	27.125		29.3125	hsa-miR-148a-3p	22	Yes
23	hsa-miR-497-5p	hsa-miR-494-3p	hsa-miR-30a-5p	hsa-mir-20a-5p	hsa-miR-29a-3p	23		hsa-miR-497-5p	23	#N/A	#N/A	#N/A	32		hsa-miR-497-5p	220	2	0	0	23	55	55	55	32									hsa-miR-497-5p	39.5		29.375	hsa-miR-199a-3p	23	Yes
24	hsa-let-7c-5p	hsa-miR-25-5p	hsa-miR-320a-3p	hsa-mir-30a-5p	hsa-miR-125a-5p	24		hsa-let-7c-5p	24	#N/A	#N/A	13	16		hsa-let-7c-5p	163	3	2	0	24	55	55	13	16									hsa-let-7c-5p	29		30.5625	hsa-miR-101-3p	24	Yes
25	hsa-miR-29a-3p	hsa-miR-483-3p	hsa-miR-93-5p	hsa-mir-30e-5p	hsa-miR-199b-3p	25		hsa-miR-29a-3p	25	#N/A	13	43	23		hsa-miR-29a-3p	159	4	1	0	25	55	13	43	23									hsa-miR-29a-3p	31.875		30.5625	hsa-miR-100-5p	25	Yes
26	hsa-miR-125a-5p	hsa-miR-141-3p	hsa-miR-26a-5p	hsa-mir-205-5p	hsa-miR-101-3p	26		hsa-miR-125a-5p	26	#N/A	#N/A	#N/A	24		hsa-miR-125a-5p	215	2	0	0	26	55	55	55	24									hsa-miR-125a-5p	35.875		31.875	hsa-miR-29a-3p	26	Yes
27	hsa-miR-100-5p	hsa-miR-744-5p	hsa-miR-25-3p	hsa-mir-200c-3p	hsa-miR-30a-5p	27		hsa-miR-100-5p	27	#N/A	3	36	22		hsa-miR-100-5p	143	4	1	1	27	55	3	36	22									hsa-miR-100-5p	30.5625		32.1875	hsa-miR-103a-3p	27	Yes
28	hsa-miR-199a-5p	hsa-miR-184	hsa-miR-23b-3p	hsa-let-7g-5p	hsa-let-7g-5p	28		hsa-miR-199a-5p	28	#N/A	#N/A	#N/A	29		hsa-miR-199a-5p	222	2	0	0	28	55	55	55	29									hsa-miR-199a-5p	38.625		35.0625	hsa-let-7d-5p	28	Yes
29	hsa-let-7g-5p	hsa-miR-198	hsa-miR-205-5p	hsa-let-7i-5p	hsa-miR-199a-5p	29		hsa-let-7g-5p	29	7	17	28	28		hsa-let-7g-5p	109	5	2	1	29	7	17	28	28									hsa-let-7g-5p	22.1875		35.875	hsa-miR-125a-5p	29	Yes
30	hsa-miR-103a-3p	hsa-miR-886-5p	hsa-miR-17-5p	hsa-mir-101-3p	hsa-miR-140-3p	30		hsa-miR-103a-3p	30	#N/A	#N/A	20	20		hsa-miR-103a-3p	180	3	2	0	30	55	55	20	20									hsa-miR-103a-3p	32.1875		36.75	hsa-miR-141-3p	30	Yes
31	hsa-miR-30a-5p	hsa-miR-214-3p	hsa-miR-30d-5p	hsa-mir-182-5p	hsa-miR-181a-5p	31		hsa-miR-30a-5p	31	6	23	24	27		hsa-miR-30a-5p	111	5	1	1	31	6	23	24	27									hsa-miR-30a-5p	21.8125		37.25	hsa-miR-199b-3p	31	Yes
32	hsa-miR-181a-5p	hsa-miR-625-3p	hsa-let-7e-5p	hsa-mir-148a-3p	hsa-miR-497-5p	32		hsa-miR-181a-5p	32	#N/A	40	#N/A	31		hsa-miR-181a-5p	213	3	0	0	32	55	40	55	31									hsa-miR-181a-5p	39.1875		38.625	hsa-miR-199a-5p	32	Yes
33	hsa-miR-199b-3p	hsa-miR-659-3p	hsa-miR-424-5p	hsa-mir-30c-5p	hsa-miR-126-3p	33		hsa-miR-199b-3p	33	#N/A	#N/A	#N/A	25		hsa-miR-199b-3p	223	2	0	0	33	55	55	55	25									hsa-miR-199b-3p	37.25		39.1875	hsa-miR-181a-5p	33	Yes
34	hsa-miR-141-3p	hsa-miR-1827	hsa-miR-186-5p	hsa-mir-30b-5p	hsa-miR-191-5p	34		hsa-miR-141-3p	34	26	#N/A	9	44		hsa-miR-141-3p	168	4	1	1	34	26	55	9	44									hsa-miR-141-3p	36.75		39.375	hsa-miR-30b-5p	34	Yes
35	hsa-miR-424-5p	hsa-miR-320b	hsa-miR-425-5p	hsa-mir-17-5p	hsa-miR-146a-5p	35		hsa-miR-424-5p	35	#N/A	33	#N/A	47		hsa-miR-424-5p	225	3	0	0	35	55	33	55	47									hsa-miR-424-5p	47.125		39.5	hsa-miR-497-5p	35	Yes
36	hsa-miR-191-5p	hsa-miR-675-5p	hsa-let-7d-5p	hsa-mir-100-5p	hsa-miR-30e-5p	36		hsa-miR-191-5p	36	#N/A	44	#N/A	34		hsa-miR-191-5p	224	3	0	0	36	55	44	55	34									hsa-miR-191-5p	41.4375		39.75	hsa-miR-30e-5p	36	Yes
37	hsa-miR-143-5p	hsa-miR-10a-5p	hsa-miR-151-3p	hsa-mir-34c-5p	hsa-miR-10b-5p	37		hsa-miR-143-5p	37	#N/A	#N/A	#N/A	38		hsa-miR-143-5p	240	2	0	0	37	55	55	55	38									hsa-miR-143-5p	44.25		40.375	hsa-miR-140-3p	37	Yes
38	hsa-miR-10b-5p	hsa-miR-29b-5p	hsa-miR-99b-5p	hsa-mir-99a-5p	hsa-miR-143-5p	38		hsa-miR-10b-5p	38	#N/A	#N/A	#N/A	37		hsa-miR-10b-5p	240	2	0	0	38	55	55	55	37									hsa-miR-10b-5p	43.875		40.5625	hsa-miR-27a-3p	38	Yes
39	hsa-miR-27a-3p	hsa-miR-101-3p	hsa-miR-21-3p	hsa-mir-16-5p	hsa-miR-26b-5p	39		hsa-miR-27a-3p	39	#N/A	8	7	42		hsa-miR-27a-3p	151	4	2	2	39	55	8	7	42									hsa-miR-27a-3p	40.5625		40.9375	hsa-miR-130a-3p	39	Yes
40	hsa-miR-221-3p	hsa-miR-877-3p	hsa-miR-181a-5p	hsa-mir-106b-5p	hsa-miR-376c-3p	40		hsa-miR-221-3p	40	#N/A	4	45	41		hsa-miR-221-3p	185	4	1	1	40	55	4	45	41									hsa-miR-221-3p	42.3125		41.4375	hsa-miR-191-5p	40	Yes
41	hsa-miR-30e-5p	hsa-miR-1281	hsa-miR-140-3p	hsa-mir-30d-5p	hsa-miR-221-3p	41		hsa-miR-30e-5p	41	#N/A	21	25	36		hsa-miR-30e-5p	178	4	0	0	41	55	21	25	36									hsa-miR-30e-5p	39.75		41.75	hsa-miR-195-5p	41	Yes
42	hsa-miR-144-3p	hsa-miR-618	hsa-miR-30b-5p	hsa-mir-151a-3p	hsa-miR-27a-3p	42		hsa-miR-144-3p	42	#N/A	#N/A	#N/A	#N/A		hsa-miR-144-3p	262	1	0	0	42	55	55	55	55									hsa-miR-144-3p	53.375		42	hsa-miR-939-5p	42	Yes
43	hsa-let-7d-5p	hsa-miR-142-3p	hsa-miR-193b-3p	hsa-mir-29a-3p	hsa-let-7d-5p	43		hsa-let-7d-5p	43	10	36	#N/A	43		hsa-let-7d-5p	187	4	1	1	43	10	36	55	43									hsa-let-7d-5p	35.0625		42.0625	hsa-let-7e-5p	43	Yes
44	hsa-miR-27b-3p	hsa-miR-432-5p	hsa-miR-191-5p	hsa-mir-222-3p	hsa-miR-141-3p	44		hsa-miR-27b-3p	44	#N/A	15	8	50		hsa-miR-27b-3p	172	4	2	1	44	55	15	8	50									hsa-miR-27b-3p	45.6875		42.3125	hsa-miR-221-3p	44	Yes
45	hsa-miR-140-3p	hsa-miR-200c-3p	hsa-miR-16-5p	hsa-mir-221-3p	hsa-miR-127-3p	45		hsa-miR-140-3p	45	#N/A	41	#N/A	30		hsa-miR-140-3p	226	3	0	0	45	55	41	55	30									hsa-miR-140-3p	40.375		43.625	hsa-miR-26b-5p	45	Yes
46	hsa-miR-26b-5p	hsa-miR-335-5p	hsa-miR-423-3p	hsa-mir-19b-3p	hsa-miR-30d-5p	46		hsa-miR-26b-5p	46	#N/A	19	#N/A	39		hsa-miR-26b-5p	214	3	1	0	46	55	19	55	39									hsa-miR-26b-5p	43.625		43.875	hsa-miR-10b-5p	46	Yes
47	hsa-miR-30d-5p	hsa-miR-15a-5p	hsa-mir-106b-5p	hsa-mir-425-5p	hsa-miR-424-5p	47		hsa-miR-30d-5p	47	#N/A	31	41	46		hsa-miR-30d-5p	220	4	0	0	47	55	31	41	46									hsa-miR-30d-5p	47.125		44.25	hsa-miR-143-5p	47	Yes
48	hsa-miR-130a-3p	hsa-miR-422a	hsa-mir-30c-5p	hsa-mir-92a-3p	hsa-miR-16-5p	48		hsa-miR-130a-3p	48	11	20	55	#N/A		hsa-miR-130a-3p	189	3	2	0	48	11	20	55	55									hsa-miR-130a-3p	40.9375		44.25	hsa-miR-628-3p	48	Yes
49	hsa-miR-376-3p	hsa-miR-637	hsa-mir-148a-3p	hsa-mir-26a-5p	hsa-miR-146b-5p	49		hsa-miR-376-3p	49	#N/A	#N/A	#N/A	#N/A		hsa-miR-376-3p	269	1	0	0	49	55	55	55	55									hsa-miR-376-3p	54.25		44.5	hsa-miR-423-5p	49	Yes
50	hsa-miR-29b-3p	hsa-miR-892b	hsa-mir-361-5p	hsa-mir-18a-5p	hsa-miR-27b-3p	50		hsa-miR-29b-3p	50	#N/A	#N/A	17	54		hsa-miR-29b-3p	231	2	1	0	50	55	55	17	54									hsa-miR-29b-3p	51.5		44.75	hsa-miR-519d-3p	50	Yes
51	hsa-miR-30b-5p	hsa-miR-450a-5p	hsa-mir-34a-5p	hsa-mir-135b-5p	hsa-miR-10a-5p	51		hsa-miR-30b-5p	51	5	42	34	53		hsa-miR-30b-5p	189	3	1	1	55	5	42	34	53									hsa-miR-30b-5p	39.375		45	hsa-miR-146a-5p	51
52	hsa-miR-146a-5p	hsa-miR-373-3p	hsa-mir-374b-5p	hsa-mir-18b-5p	hsa-miR-193a-5p	52		hsa-miR-146a-5p	52	#N/A	#N/A	#N/A	35		hsa-miR-146a-5p	255	1	0	0	55	55	55	55	35									hsa-miR-146a-5p	45		45	hsa-miR-574-5p	52
53	hsa-miR-423-3p	hsa-miR-320c	hsa-mir-374a-5p	hsa-mir-96-5p	hsa-miR-30b-5p	53		hsa-miR-423-3p	53	#N/A	46	#N/A	#N/A		hsa-miR-423-3p	266	1	0	0	55	55	46	55	55									hsa-miR-423-3p	54.4375		45.25	hsa-miR-581	53
54	hsa-miR-126-5p	hsa-miR-643	hsa-mir-15b-5p	hsa-mir-374a-5p	hsa-miR-29b-3p	54		hsa-miR-126-5p	54	#N/A	#N/A	#N/A	#N/A		hsa-miR-126-5p	275	0	0	0	55	55	55	55	55									hsa-miR-126-5p	55		45.6875	hsa-miR-27b-3p	54
55	hsa-miR-193b-3p	hsa-miR-200b-5p	hsa-mir-210-3p	hsa-mir-130a-3p	hsa-miR-423-5p	55		hsa-miR-193b-3p	55	#N/A	43	#N/A	#N/A		hsa-miR-193b-3p	263	1	0	0	55	55	43	55	55									hsa-miR-193b-3p	54.25		45.75	hsa-miR-592	55
								hsa-miR-195-5p	#N/A	2	#N/A	#N/A	#N/A		hsa-miR-195-5p	222	1	1	1	55	2	55	55	55									hsa-miR-195-5p	41.75		46	hsa-miR-583	56
								hsa-miR-939-5p	#N/A	3	#N/A	#N/A	#N/A		hsa-miR-939-5p	223	1	1	1	55	3	55	55	55									hsa-miR-939-5p	42		46.25	hsa-miR-578	57
								hsa-let-7e-5p	#N/A	9	32	#N/A	#N/A		hsa-let-7e-5p	206	2	1	1	55	9	32	55	55									hsa-let-7e-5p	42.0625		46.5	hsa-miR-551b-3p	58
								hsa-miR-628-3p	#N/A	12	#N/A	#N/A	#N/A		hsa-miR-628-3p	232	1	1	0	55	12	55	55	55									hsa-miR-628-3p	44.25		46.75	hsa-miR-498-5p	59
								hsa-miR-423-5p	#N/A	13	#N/A	#N/A	55		hsa-miR-423-5p	233	1	1	0	55	13	55	55	55									hsa-miR-423-5p	44.5		47	hsa-miR-494-3p	60
								hsa-miR-519d-3p	#N/A	14	#N/A	#N/A	#N/A		hsa-miR-519d-3p	234	1	1	0	55	14	55	55	55									hsa-miR-519d-3p	44.75		47.125	hsa-miR-424-5p	61
								hsa-miR-574-5p	#N/A	15	#N/A	#N/A	#N/A		hsa-miR-574-5p	235	1	1	0	55	15	55	55	55									hsa-miR-574-5p	45		47.125	hsa-miR-30d-5p	62
								hsa-miR-581	#N/A	16	#N/A	#N/A	#N/A		hsa-miR-581	236	1	1	0	55	16	55	55	55									hsa-miR-581	45.25		47.25	hsa-miR-25-5p	63
								hsa-miR-592	#N/A	18	#N/A	#N/A	#N/A		hsa-miR-592	238	1	1	0	55	18	55	55	55									hsa-miR-592	45.75		47.5	hsa-miR-483-3p	64
								hsa-miR-583	#N/A	19	#N/A	#N/A	#N/A		hsa-miR-583	239	1	1	0	55	19	55	55	55									hsa-miR-583	46		47.5	hsa-miR-376c-3p	65
								hsa-miR-578	#N/A	20	#N/A	#N/A	#N/A		hsa-miR-578	240	1	1	0	55	20	55	55	55									hsa-miR-578	46.25		48	hsa-miR-744-5p	66
								hsa-miR-551b-3p	#N/A	21	#N/A	#N/A	#N/A		hsa-miR-551b-3p	241	1	0	0	55	21	55	55	55									hsa-miR-551b-3p	46.5		48.25	hsa-miR-184	67
								hsa-miR-498-5p	#N/A	22	#N/A	#N/A	#N/A		hsa-miR-498-5p	242	1	0	0	55	22	55	55	55									hsa-miR-498-5p	46.75		48.5	hsa-miR-198	68
								hsa-miR-494-3p	#N/A	23	#N/A	#N/A	#N/A		hsa-miR-494-3p	243	1	0	0	55	23	55	55	55									hsa-miR-494-3p	47		48.75	hsa-miR-886-5p	69
								hsa-miR-25-5p	#N/A	24	#N/A	#N/A	#N/A		hsa-miR-25-5p	244	1	0	0	55	24	55	55	55									hsa-miR-25-5p	47.25		49	hsa-miR-214-3p	70
								hsa-miR-483-3p	#N/A	25	#N/A	#N/A	#N/A		hsa-miR-483-3p	245	1	0	0	55	25	55	55	55									hsa-miR-483-3p	47.5		49.25	hsa-miR-625-3p	71
								hsa-miR-744-5p	#N/A	27	#N/A	#N/A	#N/A		hsa-miR-744-5p	247	1	0	0	55	27	55	55	55									hsa-miR-744-5p	48		49.5	hsa-miR-659-3p	72
								hsa-miR-184	#N/A	28	#N/A	#N/A	#N/A		hsa-miR-184	248	1	0	0	55	28	55	55	55									hsa-miR-184	48.25		49.75	hsa-miR-1827	73
								hsa-miR-198	#N/A	29	#N/A	#N/A	#N/A		hsa-miR-198	249	1	0	0	55	29	55	55	55									hsa-miR-198	48.5		49.8125	hsa-miR-378a-5p	74
								hsa-miR-886-5p	#N/A	30	#N/A	#N/A	#N/A		hsa-miR-886-5p	250	1	0	0	55	30	55	55	55									hsa-miR-886-5p	48.75		49.875	hsa-miR-16-5p	75
								hsa-miR-214-3p	#N/A	31	#N/A	#N/A	#N/A		hsa-miR-214-3p	251	1	0	0	55	31	55	55	55									hsa-miR-214-3p	49		50	hsa-miR-378a-3p	76
								hsa-miR-625-3p	#N/A	32	#N/A	#N/A	#N/A		hsa-miR-625-3p	252	1	0	0	55	32	55	55	55									hsa-miR-625-3p	49.25		50	hsa-miR-320b	77
								hsa-miR-659-3p	#N/A	33	#N/A	#N/A	#N/A		hsa-miR-659-3p	253	1	0	0	55	33	55	55	55									hsa-miR-659-3p	49.5		50	hsa-miR-127-3p	78
								hsa-miR-1827	#N/A	34	#N/A	#N/A	#N/A		hsa-miR-1827	254	1	0	0	55	34	55	55	55									hsa-miR-1827	49.75		50.25	hsa-miR-675-5p	79
								hsa-miR-320b	#N/A	35	#N/A	#N/A	#N/A		hsa-miR-320b	255	1	0	0	55	35	55	55	55									hsa-miR-320b	50		50.5	hsa-miR-10a-5p	80
								hsa-miR-675-5p	#N/A	36	#N/A	#N/A	#N/A		hsa-miR-675-5p	256	1	0	0	55	36	55	55	55									hsa-miR-675-5p	50.25		50.5625	hsa-miR-103b	81
								hsa-miR-10a-5p	#N/A	37	#N/A	#N/A	51		hsa-miR-10a-5p	257	1	0	0	55	37	55	55	55									hsa-miR-10a-5p	50.5		50.75	hsa-miR-29b-5p	82
								hsa-miR-29b-5p	#N/A	38	#N/A	#N/A	#N/A		hsa-miR-29b-5p	258	1	0	0	55	38	55	55	55									hsa-miR-29b-5p	50.75		50.75	hsa-miR-200c-3p	83
								hsa-miR-877-3p	#N/A	40	#N/A	#N/A	#N/A		hsa-miR-877-3p	260	1	0	0	55	40	55	55	55									hsa-miR-877-3p	51.25		50.875	hsa-miR-23b-3p	84
								hsa-miR-1281	#N/A	41	#N/A	#N/A	#N/A		hsa-miR-1281	261	1	0	0	55	41	55	55	55									hsa-miR-1281	51.5		51.25	hsa-miR-877-3p	85
								hsa-miR-618	#N/A	42	#N/A	#N/A	#N/A		hsa-miR-618	262	1	0	0	55	42	55	55	55									hsa-miR-618	51.75		51.3125	hsa-miR-222-3p	86
								hsa-miR-142-3p	#N/A	43	#N/A	#N/A	#N/A		hsa-miR-142-3p	263	1	0	0	55	43	55	55	55									hsa-miR-142-3p	52		51.5	hsa-miR-29b-3p	87
								hsa-miR-432-5p	#N/A	44	#N/A	#N/A	#N/A		hsa-miR-432-5p	264	1	0	0	55	44	55	55	55									hsa-miR-432-5p	52.25		51.5	hsa-miR-1281	88
								hsa-miR-200c-3p	#N/A	45	#N/A	27	#N/A		hsa-miR-200c-3p	237	2	0	0	55	45	55	27	55									hsa-miR-200c-3p	50.75		51.6875	hsa-mir-31-5p	89
								hsa-miR-335-5p	#N/A	46	#N/A	#N/A	#N/A		hsa-miR-335-5p	266	1	0	0	55	46	55	55	55									hsa-miR-335-5p	52.75		51.75	hsa-miR-618	90
								hsa-miR-15a-5p	#N/A	47	#N/A	#N/A	#N/A		hsa-miR-15a-5p	267	1	0	0	55	47	55	55	55									hsa-miR-15a-5p	53		51.8125	hsa-mir-3074-3p	91
								hsa-miR-422a	#N/A	48	#N/A	#N/A	#N/A		hsa-miR-422a	268	1	0	0	55	48	55	55	55									hsa-miR-422a	53.25		51.9375	hsa-mir-378c	92
								hsa-miR-637	#N/A	49	#N/A	#N/A	#N/A		hsa-miR-637	269	1	0	0	55	49	55	55	55									hsa-miR-637	53.5		52	hsa-miR-142-3p	93
								hsa-miR-892b	#N/A	50	#N/A	#N/A	#N/A		hsa-miR-892b	270	1	0	0	55	50	55	55	55									hsa-miR-892b	53.75		52	hsa-miR-146b-5p	94
								hsa-miR-450a-5p	#N/A	51	#N/A	#N/A	#N/A		hsa-miR-450a-5p	275	0	0	0	55	55	55	55	55									hsa-miR-450a-5p	55		52.1875	hsa-miR-17-5p	95
								hsa-miR-373-3p	#N/A	52	#N/A	#N/A	#N/A		hsa-miR-373-3p	275	0	0	0	55	55	55	55	55									hsa-miR-373-3p	55		52.1875	hsa-mir-200a-3p	96
								hsa-miR-320c	#N/A	53	#N/A	#N/A	#N/A		hsa-miR-320c	275	0	0	0	55	55	55	55	55									hsa-miR-320c	55		52.25	hsa-miR-432-5p	97
								hsa-miR-643	#N/A	54	#N/A	#N/A	#N/A		hsa-miR-643	275	0	0	0	55	55	55	55	55									hsa-miR-643	55		52.25	hsa-let-7b	98
								hsa-miR-200b-5p	#N/A	55	#N/A	#N/A	#N/A		hsa-miR-200b-5p	275	0	0	0	55	55	55	55	55									hsa-miR-200b-5p	55		52.5625	hsa-miR-19a-3p	99
								hsa-miR-222-3p	#N/A	#N/A	7	44	#N/A		hsa-miR-222-3p	216	2	1	1	55	55	7	44	55									hsa-miR-222-3p	51.3125		52.6875	hsa-mir-29c-3p	100
								hsa-let-7b	#N/A	#N/A	#N/A	#N/A	#N/A		hsa-let-7b	231	1	1	0	55	55	11	55	55									hsa-let-7b	52.25		52.75	hsa-miR-335-5p	101
								hsa-miR-19a-3p	#N/A	#N/A	16	#N/A	#N/A		hsa-miR-19a-3p	236	1	1	0	55	55	16	55	55									hsa-miR-19a-3p	52.5625		52.75	hsa-mir-103a-2-5p	102
								hsa-miR-103b	#N/A	#N/A	18	21	#N/A		hsa-miR-103b	204	2	1	0	55	55	18	21	55									hsa-miR-103b	50.5625		52.9375	hsa-mir-107	103
								hsa-miR-378a-5p	#N/A	#N/A	22	5	#N/A		hsa-miR-378a-5p	192	2	1	1	55	55	22	5	55									hsa-miR-378a-5p	49.8125		53	hsa-miR-15a-5p	104
								hsa-miR-93-5p	#N/A	#N/A	25	#N/A	#N/A		hsa-miR-93-5p	245	1	0	0	55	55	25	55	55									hsa-miR-93-5p	53.125		53	hsa-mir-20a-5p	105
								hsa-miR-25-3p	#N/A	#N/A	27	#N/A	#N/A		hsa-miR-25-3p	247	1	0	0	55	55	27	55	55									hsa-miR-25-3p	53.25		53.125	hsa-miR-93-5p	106
								hsa-miR-23b-3p	#N/A	#N/A	28	16	#N/A		hsa-miR-23b-3p	209	2	1	0	55	55	28	16	55									hsa-miR-23b-3p	50.875		53.1875	hsa-mir-30c-5p	107
								hsa-miR-17-5p	#N/A	#N/A	30	35	#N/A		hsa-miR-17-5p	230	2	0	0	55	55	30	35	55									hsa-miR-17-5p	52.1875		53.25	hsa-miR-422a	108
								hsa-miR-186-5p	#N/A	#N/A	34	#N/A	#N/A		hsa-miR-186-5p	254	1	0	0	55	55	34	55	55									hsa-miR-186-5p	53.6875		53.25	hsa-miR-25-3p	109
								hsa-miR-425-5p	#N/A	#N/A	35	47	#N/A		hsa-miR-425-5p	247	2	0	0	55	55	35	47	55									hsa-miR-425-5p	53.25		53.25	hsa-miR-425-5p	110
								hsa-miR-151-3p	#N/A	#N/A	37	#N/A	#N/A		hsa-miR-151-3p	257	1	0	0	55	55	37	55	55									hsa-miR-151-3p	53.875		53.375	hsa-miR-144-3p	111
								hsa-miR-99b-5p	#N/A	#N/A	38	#N/A	#N/A		hsa-miR-99b-5p	258	1	0	0	55	55	38	55	55									hsa-miR-99b-5p	53.9375		53.5	hsa-miR-637	112
								hsa-miR-21-3p	#N/A	#N/A	39	#N/A	#N/A		hsa-miR-21-3p	259	1	0	0	55	55	39	55	55									hsa-miR-21-3p	54		53.5	hsa-mir-182-5p	113
								hsa-miR-16-5p	#N/A	#N/A	45	39	48		hsa-miR-16-5p	242	3	0	0	55	55	45	39	48									hsa-miR-16-5p	49.875		53.5625	hsa-mir-106b-5p	114
								hsa-mir-106b-5p	#N/A	#N/A	47	40	#N/A		hsa-mir-106b-5p	252	2	0	0	55	55	47	40	55									hsa-mir-106b-5p	53.5625		53.6875	hsa-miR-186-5p	115
								hsa-mir-30c-5p	#N/A	#N/A	48	33	#N/A		hsa-mir-30c-5p	246	2	0	0	55	55	48	33	55									hsa-mir-30c-5p	53.1875		53.75	hsa-miR-892b	116
								hsa-mir-361-5p	#N/A	#N/A	50	#N/A	#N/A		hsa-mir-361-5p	270	1	0	0	55	55	50	55	55									hsa-mir-361-5p	54.6875		53.875	hsa-miR-151-3p	117
								hsa-mir-34a-5p	#N/A	#N/A	51	#N/A	#N/A		hsa-mir-34a-5p	275	0	0	0	55	55	55	55	55									hsa-mir-34a-5p	55		53.875	hsa-mir-34c-5p	118
								hsa-mir-374b-5p	#N/A	#N/A	52	#N/A	#N/A		hsa-mir-374b-5p	275	0	0	0	55	55	55	55	55									hsa-mir-374b-5p	55		53.9375	hsa-miR-99b-5p	119
								hsa-mir-374a-5p	#N/A	#N/A	53	54	#N/A		hsa-mir-374a-5p	275	0	0	0	55	55	55	55	55									hsa-mir-374a-5p	55		54	hsa-miR-21-3p	120
								hsa-mir-15b-5p	#N/A	#N/A	54	#N/A	#N/A		hsa-mir-15b-5p	275	0	0	0	55	55	55	55	55									hsa-mir-15b-5p	55		54.1875	hsa-mir-151a-3p	121
								hsa-mir-210-3p	#N/A	#N/A	55	#N/A	#N/A		hsa-mir-210-3p	275	0	0	0	55	55	55	55	55									hsa-mir-210-3p	55		54.25	hsa-miR-376-3p	122
								hsa-mir-31-5p	#N/A	#N/A	#N/A	2	#N/A		hsa-mir-31-5p	222	1	1	1	55	55	55	2	55									hsa-mir-31-5p	51.6875		54.25	hsa-miR-193b-3p	123
								hsa-mir-3074-3p	#N/A	#N/A	#N/A	4	#N/A		hsa-mir-3074-3p	224	1	1	1	55	55	55	4	55									hsa-mir-3074-3p	51.8125		54.4375	hsa-miR-423-3p	124
								hsa-mir-378c	#N/A	#N/A	#N/A	6	#N/A		hsa-mir-378c	226	1	1	1	55	55	55	6	55									hsa-mir-378c	51.9375		54.5625	hsa-mir-92a-3p	125
								hsa-mir-200a-3p	#N/A	#N/A	#N/A	10	#N/A		hsa-mir-200a-3p	230	1	1	1	55	55	55	10	55									hsa-mir-200a-3p	52.1875		54.6875	hsa-mir-361-5p	126
								hsa-mir-29c-3p	#N/A	#N/A	#N/A	18	#N/A		hsa-mir-29c-3p	238	1	1	0	55	55	55	18	55									hsa-mir-29c-3p	52.6875		54.6875	hsa-mir-18a-5p	127
								hsa-mir-103a-2-5p	#N/A	#N/A	#N/A	19	#N/A		hsa-mir-103a-2-5p	239	1	1	0	55	55	55	19	55									hsa-mir-103a-2-5p	52.75		55	hsa-miR-126-5p	128
								hsa-mir-107	#N/A	#N/A	#N/A	22	#N/A		hsa-mir-107	242	1	0	0	55	55	55	22	55									hsa-mir-107	52.9375		55	hsa-miR-450a-5p
								hsa-mir-20a-5p	#N/A	#N/A	#N/A	23	#N/A		hsa-mir-20a-5p	243	1	0	0	55	55	55	23	55									hsa-mir-20a-5p	53		55	hsa-miR-373-3p
								hsa-mir-182-5p	#N/A	#N/A	#N/A	31	#N/A		hsa-mir-182-5p	251	1	0	0	55	55	55	31	55									hsa-mir-182-5p	53.5		55	hsa-miR-320c
								hsa-mir-34c-5p	#N/A	#N/A	#N/A	37	#N/A		hsa-mir-34c-5p	257	1	0	0	55	55	55	37	55									hsa-mir-34c-5p	53.875		55	hsa-miR-643
								hsa-mir-151a-3p	#N/A	#N/A	#N/A	42	#N/A		hsa-mir-151a-3p	262	1	0	0	55	55	55	42	55									hsa-mir-151a-3p	54.1875		55	hsa-miR-200b-5p
								hsa-mir-92a-3p	#N/A	#N/A	#N/A	48	#N/A		hsa-mir-92a-3p	268	1	0	0	55	55	55	48	55									hsa-mir-92a-3p	54.5625		55	hsa-mir-34a-5p
								hsa-mir-18a-5p	#N/A	#N/A	#N/A	50	#N/A		hsa-mir-18a-5p	270	1	0	0	55	55	55	50	55									hsa-mir-18a-5p	54.6875		55	hsa-mir-374b-5p
								hsa-mir-135b-5p	#N/A	#N/A	#N/A	51	#N/A		hsa-mir-135b-5p	275	0	0	0	55	55	55	55	55									hsa-mir-135b-5p	55		55	hsa-mir-374a-5p
								hsa-mir-18b-5p	#N/A	#N/A	#N/A	52	#N/A		hsa-mir-18b-5p	275	0	0	0	55	55	55	55	55									hsa-mir-18b-5p	55		55	hsa-mir-15b-5p
								hsa-mir-96-5p	#N/A	#N/A	#N/A	53	#N/A		hsa-mir-96-5p	275	0	0	0	55	55	55	55	55									hsa-mir-96-5p	55		55	hsa-mir-210-3p
								hsa-miR-376c-3p	#N/A	#N/A	#N/A	#N/A	40		hsa-miR-376c-3p	260	1	0	0	55	55	55	55	40									hsa-miR-376c-3p	47.5		55	hsa-mir-135b-5p
								hsa-miR-127-3p	#N/A	#N/A	#N/A	#N/A	45		hsa-miR-127-3p	265	1	0	0	55	55	55	55	45									hsa-miR-127-3p	50		55	hsa-mir-18b-5p
								hsa-miR-146b-5p	#N/A	#N/A	#N/A	#N/A	49		hsa-miR-146b-5p	269	1	0	0	55	55	55	55	49									hsa-miR-146b-5p	52		55	hsa-mir-96-5p
								hsa-miR-193a-5p	#N/A	#N/A	#N/A	#N/A	52		hsa-miR-193a-5p	275	0	0	0	55	55	55	55	55									hsa-miR-193a-5p	55		55	hsa-miR-193a-5p

## Sheet: Overall ranking - breast milk
Supplementary table S2B. Overall ranking of the top 50 miRNAs in studies that used in breast milk studies. In step 2 and step 3, a counterweight (digit 55) was used for miRNAs from the individual study miRNA ranking that were not present in one of the other studies.
Step 1: List of miRNAs per study													Step 2: Ranking position of each miRNA per study												Step 3: Top 50 consistency																Step 4: Establishing the relative percentage of samples per study
Ranking position	Van Herwijnen et al (2018)5	Rubio et al (2018)6	Kahn et al (2018)7	Simpson et al (2015)8	Alsaweed et al (2016)9	Alsaweed et al (2016)10	Liao et al (2017)11	Kakimoto et al (2019)12	Munch et al (2013)13	Alsaweed et al (2016)14	Ranking position (until 60)		List of miRNAs	Van Herwijnen et al (2018)5	Rubio et al (2018)6	Kahn et al (2018)7	Simpson et al (2015)8	Alsaweed et al (2016)9	Alsaweed et al (2016)10	Liao et al (2017)11	Kakimoto et al (2019)12	Munch et al (2013)13	Alsaweed et al (2016)14		List of miRNAs	Sum of the ranking positions per miRNA	How many times present in the top 50s (0-10)	How many times present in the top 20s (0-10)	How many times present in the top 10s (0-10)	Van Herwijnen et al (2018)5	Rubio et al (2018)6	Kahn et al (2018)7	Simpson et al (2015)8	Alsaweed et al (2016)9	Alsaweed et al (2016)10	Liao et al (2017)11	Kakimoto et al (2019)12	Munch et al (2013)13	Alsaweed et al (2016)14			Van Herwijnen et al (2018)5	Rubio et al (2018)6	Kahn et al (2018)7	Simpson et al (2015)8	Alsaweed et al (2016)9	Alsaweed et al (2016)10	Liao et al (2017)11	Kakimoto et al (2019)12
1	hsa-miR-30d-5p	hsa-miR-148a-3p	hsa-miR-22-3p	hsa-miR-148a-3p	hsa-let-7f-5p	hsa-let-7f-5p	hsa-miR-22-3p	hsa-miR-22-3p	hsa-mir-148a-3p	hsa-miR-200c-3p	1		hsa-miR-30d-5p	1	13	10	3	8	10	4	5	6	34		hsa-miR-30d-5p	94	10	9	8	1	13	10	3	8	10	4	5	6	34		Number of samples	4 samples	15 samples	10 samples	54 samples	10 samples	16 samples	12 samples	2 samples
2	hsa-miR-148a-3p	hsa-miR-30a-5p	hsa-miR-181a-5p	hsa-miR-22-3p	hsa-miR-182-5p	hsa-miR-181a-5p	hsa-miR-148a-3p	hsa-miR-141-3p	hsa-let-7a-5p	hsa-miR-146b-5p	2		hsa-miR-148a-3p	2	1	3	1	4	3	2	7	1	35		hsa-miR-148a-3p	59	10	9	9	2	1	3	1	4	3	2	7	1	35		Relative percentage of samples, compared to the other studies	0.05	0.1	0.1	0.25	0.1	0.1	0.1	0.05
3	hsa-miR-200a-3p	hsa-miR-146b-5p	hsa-miR-148a-3p	hsa-miR-30d-5p	hsa-miR-181a-5p	hsa-miR-148a-3p	hsa-miR-181a-5p	hsa-miR-21-5p	hsa-mir-200c-3p	hsa-miR-30b-5p	3		hsa-miR-200a-3p	3	4	28	5	39	28	16	14	31	14		hsa-miR-200a-3p	182	10	6	3	3	4	28	5	39	28	16	14	31	14
4	hsa-miR-200c-3p	hsa-miR-200a-3p	hsa-miR-141-3p	hsa-let-7b-5p	hsa-miR-148a-3p	hsa-miR-22-3p	hsa-miR-30d-5p	hsa-miR-181a-5p	hsa-mir-146b-5p	hsa-miR-191-5p	4		hsa-miR-200c-3p	4	6	#N/A	35	#N/A	#N/A	37	45	3	1		hsa-miR-200c-3p	296	7	4	4	4	6	55	35	55	55	37	45	3	1
5	hsa-let-7a-5p	hsa-miR-21-5p	hsa-miR-30a-5p	hsa-miR-200a-3p	hsa-let-7a-5p	hsa-miR-182-5p	hsa-miR-141-3p	hsa-miR-30d-5p	hsa-let-7f-5p	hsa-miR-19b-3p	5		hsa-let-7a-5p	5	16	36	6	5	6	17	17	2	51		hsa-let-7a-5p	165	9	8	5	5	16	36	6	5	6	17	17	2	55
6	hsa-miR-200b-3p	hsa-miR-200c-3p	hsa-miR-99b-5p	hsa-let-7a-5p	hsa-miR-375-3p	hsa-let-7a-5p	hsa-miR-26a-5p	hsa-miR-30a-5p	hsa-mir-30d-5p	hsa-miR-193b-3p	6		hsa-miR-200b-3p	6	11	48	44	33	38	42	58	21	11		hsa-miR-200b-3p	309	9	3	1	6	11	48	44	33	38	42	55	21	11
7	hsa-miR-21-5p	hsa-miR-26a-5p	hsa-miR-191-5p	hsa-let-7f-5p	hsa-miR-22-3p	hsa-miR-375-3p	hsa-miR-30b-5p	hsa-miR-148a-3p	hsa-mir-103a-3p	hsa-miR-16-5p	7		hsa-miR-21-5p	7	5	56	10	17	13	32	3	10	30		hsa-miR-21-5p	182	9	7	5	7	5	55	10	17	13	32	3	10	30
8	hsa-let-7b-5p	hsa-let-7f-5p	hsa-miR-378a-3p	hsa-miR-146b-5p	hsa-miR-30d-5p	hsa-miR-141-3p	hsa-miR-92a-3p	hsa-miR-146a-5p	hsa-let-7b-5p	hsa-miR-24-3p	8		hsa-let-7b-5p	8	12	27	4	35	37	15	25	8	#N/A		hsa-let-7b-5p	226	9	5	3	8	12	27	4	35	37	15	25	8	55
9	hsa-let-7f-5p	hsa-let-7i-5p	hsa-miR-146b-5p	hsa-miR-24-3p	hsa-miR-146b-5p	hsa-miR-30a-5p	hsa-miR-375-3p	hsa-miR-146b-5p	hsa-let-7g-5p	hsa-miR-30c-5p	9		hsa-let-7f-5p	9	8	51	7	1	1	28	30	5	#N/A		hsa-let-7f-5p	199	8	6	6	9	8	55	7	1	1	28	30	5	55
10	hsa-miR-30a-5p	hsa-miR-146a-5p	hsa-miR-30d-5p	hsa-miR-21-5p	hsa-miR-30a-5p	hsa-miR-30d-5p	hsa-miR-182-5p	hsa-miR-182-5p	hsa-mir-21-5p	hsa-miR-106a-5p	10		hsa-miR-30a-5p	10	2	5	13	10	9	11	6	11	17		hsa-miR-30a-5p	94	10	10	6	10	2	5	13	10	9	11	6	11	17
11	hsa-let-7g-5p	hsa-miR-200b-3p	hsa-miR-26a-5p	hsa-miR-29a-3p	hsa-miR-141-3p	hsa-miR-146b-5p	hsa-miR-30a-5p	hsa-miR-30b-5p	hsa-mir-30a-5p	hsa-miR-200b-3p	11		hsa-let-7g-5p	11	14	30	23	25	23	14	42	9	25		hsa-let-7g-5p	216	10	4	1	11	14	30	23	25	23	14	42	9	25
12	hsa-miR-146b-5p	hsa-let-7b-5p	hsa-miR-125a-5p	hsa-miR-335-5p	hsa-miR-99b-5p	hsa-miR-26a-5p	hsa-miR-193b-3p	hsa-miR-191-5p	hsa-mir-30b-5p	hsa-miR-17-5p	12		hsa-miR-146b-5p	12	3	9	8	9	11	24	9	4	2		hsa-miR-146b-5p	91	10	9	7	12	3	9	8	9	11	24	9	4	2
13	hsa-miR-101-3p	hsa-miR-30d-5p	hsa-miR-320a-3p	hsa-miR-30a-5p	hsa-miR-125a-5p	hsa-miR-21-5p	hsa-miR-191-5p	hsa-miR-26a-5p	hsa-mir-375-3p	hsa-miR-222-3p	13		hsa-miR-101-3p	13	21	#N/A	27	26	25	52	39	27	#N/A		hsa-miR-101-3p	343	7	1	0	13	21	55	27	26	25	55	39	27	55
14	hsa-miR-375-3p	hsa-let-7g-5p	hsa-miR-92a-3p	hsa-miR-30b-5p	hsa-miR-10a-5p	hsa-let-7i-5p	hsa-let-7g-5p	hsa-miR-200a-3p	hsa-let-7c-5p	hsa-miR-200a-3p	14		hsa-miR-375-3p	14	23	16	17	6	7	9	21	13	31		hsa-miR-375-3p	157	10	7	3	14	23	16	17	6	7	9	21	13	31
15	hsa-miR-99b-5p	hsa-miR-99a-5p	hsa-miR-193b-3p	hsa-miR-27a-3p	hsa-miR-26a-5p	hsa-miR-92a-3p	hsa-let-7b-5p	hsa-miR-10a-5p	hsa-mir-148b-3p	hsa-miR-20a-5p	15		hsa-miR-99b-5p	15	28	6	#N/A	12	29	19	16	22	#N/A		hsa-miR-99b-5p	257	8	5	1	15	28	6	55	12	29	19	16	22	55
16	hsa-miR-99a-5p	hsa-let-7a-5p	hsa-miR-375-3p	hsa-miR-429	hsa-miR-191-5p	hsa-miR-27b-3p	hsa-miR-200a-3p	hsa-miR-99b-5p	hsa-mir-378a-3p	hsa-miR-223-3p	16		hsa-miR-99a-5p	16	15	17	25	42	56	48	#N/A	53	#N/A		hsa-miR-99a-5p	381	6	3	0	16	15	17	25	42	55	48	55	53	55
17	hsa-miR-320a-3p	hsa-miR-378a-3p	hsa-miR-99a-5p	hsa-miR-375-3p	hsa-miR-21-5p	hsa-miR-181b-5p	hsa-let-7a-5p	hsa-let-7a-5p	hsa-mir-191-5p	hsa-miR-30a-5p	17		hsa-miR-320a-3p	17	26	13	24	54	47	20	32	38	18		hsa-miR-320a-3p	290	9	4	0	17	26	13	24	55	47	20	32	38	18
18	hsa-miR-22-3p	hsa-miR-27b-3p	hsa-miR-182-5p	hsa-miR-26a-5p	hsa-let-7i-5p	hsa-miR-423-5p	hsa-miR-378a-3p	hsa-miR-103a-3p	hsa-mir-152-3p	hsa-miR-320a-3p	18		hsa-miR-22-3p	18	19	1	2	7	4	1	1	20	24		hsa-miR-22-3p	97	10	9	6	18	19	1	2	7	4	1	1	20	24
19	hsa-miR-148a-5p	hsa-miR-22-3p	hsa-miR-1307-5p	hsa-miR-193a-3p	hsa-miR-423-5p	hsa-miR-125a-5p	hsa-miR-99b-5p	hsa-miR-423-5p	hsa-mir-182-5p	hsa-miR-186-5p	19		hsa-miR-148a-5p	19	60	33	37	44	42	#N/A	#N/A	#N/A	#N/A		hsa-miR-148a-5p	450	5	1	0	19	55	33	37	44	42	55	55	55	55
20	hsa-miR-100-5p	hsa-miR-151a-3p	hsa-miR-186-5p	hsa-miR-141-3p	hsa-miR-92a-3p	hsa-miR-10a-5p	hsa-miR-320a-3p	hsa-miR-21-3p	hsa-mir-22-3p	hsa-miR-146a-5p	20		hsa-miR-100-5p	20	#N/A	42	#N/A	40	#N/A	#N/A	#N/A	#N/A	#N/A		hsa-miR-100-5p	487	3	1	0	20	55	42	55	40	55	55	55	55	55
21	hsa-miR-532-5p	hsa-miR-101-3p	hsa-miR-27b-3p	hsa-miR-511-3p	hsa-miR-143-3p	hsa-miR-191-5p	hsa-miR-125a-5p	hsa-miR-375-3p	hsa-mir-200b-3p	hsa-miR-574-3p	21		hsa-miR-532-5p	21	#N/A	#N/A	#N/A	#N/A	#N/A	#N/A	#N/A	#N/A	#N/A		hsa-miR-532-5p	516	1	0	0	21	55	55	55	55	55	55	55	55	55
22	hsa-miR-6087	hsa-miR-141-3p	hsa-miR-423-5p	hsa-miR-92a-3p	hsa-miR-181b-5p	hsa-miR-30b-5p	hsa-miR-423-5p	hsa-miR-92a-3p	hsa-mir-99b-5p	hsa-miR-885-5p	22		hsa-miR-6087	22	#N/A	#N/A	#N/A	#N/A	#N/A	#N/A	#N/A	#N/A	#N/A		hsa-miR-6087	517	1	0	0	22	55	55	55	55	55	55	55	55	55
23	hsa-miR-181a-5p	hsa-miR-375-3p	hsa-miR-423-3p	hsa-let-7g-5p	hsa-let-7e-5p	hsa-let-7g-5p	hsa-miR-423-3p	hsa-miR-27b-3p	hsa-mir-423-5p	hsa-miR-484	23		hsa-miR-181a-5p	23	25	2	33	3	2	3	4	28	#N/A		hsa-miR-181a-5p	178	9	5	5	23	25	2	33	3	2	3	4	28	55
24	hsa-miR-26a-5p	hsa-miR-92a-3p	hsa-miR-345-5p	hsa-miR-320a-3p	hsa-miR-27b-3p	hsa-let-7e-5p	hsa-miR-146b-5p	hsa-miR-16-5p	hsa-mir-24-3p	hsa-miR-22-3p	24		hsa-miR-26a-5p	24	7	11	18	15	12	6	13	30	27		hsa-miR-26a-5p	163	10	7	2	24	7	11	18	15	12	6	13	30	27
25	hsa-miR-143-3p	hsa-miR-181a-5p	hsa-miR-181b-5p	hsa-miR-99a-5p	hsa-let-7g-5p	hsa-miR-101-3p	hsa-miR-10a-5p	hsa-let-7b-5p	hsa-mir-186-5p	hsa-let-7g-5p	25		hsa-miR-143-3p	25	#N/A	#N/A	#N/A	21	58	#N/A	40	#N/A	#N/A		hsa-miR-143-3p	471	3	0	0	25	55	55	55	21	55	55	40	55	55
26	hsa-miR-191-5p	hsa-miR-320a-3p	hsa-miR-10a-5p	hsa-let-7i-5p	hsa-miR-101-3p	hsa-miR-103a-3p	hsa-miR-29a-3p	hsa-miR-25-3p	hsa-mir-183-5p	hsa-miR-141-3p	26		hsa-miR-191-5p	26	30	7	45	16	21	13	12	17	4		hsa-miR-191-5p	191	10	6	2	26	30	7	45	16	21	13	12	17	4
27	hsa-miR-103a-3p	hsa-miR-30e-5p	hsa-let-7b-5p	hsa-miR-101-3p	hsa-miR-151a-3p	hsa-miR-16-5p	hsa-miR-181b-5p	hsa-miR-378a-3p	hsa-mir-101-3p	hsa-miR-26a-5p	27		hsa-miR-103a-3p	27	45	40	46	30	26	35	18	7	57		hsa-miR-103a-3p	329	9	2	1	27	45	40	46	30	26	35	18	7	55
28	hsa-miR-183-5p	hsa-miR-99b-5p	hsa-miR-200a-3p	hsa-miR-19b-3p	hsa-miR-28-3p	hsa-miR-200a-3p	hsa-let-7f-5p	hsa-miR-142-5p	hsa-mir-181a-5p	hsa-miR-29a-3p	28		hsa-miR-183-5p	28	47	35	#N/A	52	60	59	#N/A	26	#N/A		hsa-miR-183-5p	466	4	0	0	28	47	35	55	55	55	55	55	26	55
29	hsa-miR-92a-3p	hsa-miR-24-3p	hsa-miR-30b-5p	hsa-miR-30c-5p	hsa-miR-25-3p	hsa-miR-99b-5p	hsa-miR-30e-5p	hsa-miR-30e-5p	hsa-mir-429	hsa-let-7e-5p	29		hsa-miR-92a-3p	29	24	14	22	20	15	8	22	34	45		hsa-miR-92a-3p	234	10	4	1	29	24	14	22	20	15	8	22	34	46
30	hsa-miR-378c-5p	hsa-miR-191-5p	hsa-let-7g-5p	hsa-miR-423-5p	hsa-miR-103a-3p	hsa-miR-151a-3p	hsa-miR-335-5p	hsa-let-7f-5p	hsa-mir-26a-5p	hsa-miR-21-5p	30		hsa-miR-378c-5p	30	#N/A	#N/A	#N/A	#N/A	#N/A	#N/A	#N/A	#N/A	#N/A		hsa-miR-378c-5p	525	1	0	0	30	55	55	55	55	55	55	55	55	55
31	hsa-miR-589-5p	hsa-miR-148b-3p	hsa-miR-148b-3p	hsa-miR-151a-3p	hsa-miR-186-5p	hsa-miR-186-5p	hsa-miR-16-5p	hsa-miR-181b-5p	hsa-mir-200a-3p	hsa-miR-375-3p	31		hsa-miR-589-5p	31	#N/A	#N/A	#N/A	#N/A	#N/A	#N/A	#N/A	#N/A	#N/A		hsa-miR-589-5p	526	1	0	0	31	55	55	55	55	55	55	55	55	55
32	hsa-miR-140-3p	hsa-miR-26b-5p	hsa-miR-574-3p	hsa-miR-29c-3p	hsa-miR-30b-5p	hsa-miR-30e-5p	hsa-miR-21-5p	hsa-miR-320a-3p	hsa-mir-452-5p	hsa-miR-29c-3p	32		hsa-miR-140-3p	32	#N/A	#N/A	#N/A	#N/A	#N/A	#N/A	56	#N/A	#N/A		hsa-miR-140-3p	527	1	0	0	32	55	55	55	55	55	55	55	55	55
33	hsa-miR-370-3p	hsa-miR-27a-3p	hsa-miR-148a-5p	hsa-miR-181a-5p	hsa-miR-200b-3p	hsa-miR-28-3p	hsa-miR-429	hsa-let-7i-5p	hsa-mir-151-3p	hsa-miR-374a-5p	33		hsa-miR-370-3p	33	#N/A	#N/A	#N/A	#N/A	#N/A	#N/A	#N/A	#N/A	#N/A		hsa-miR-370-3p	528	1	0	0	33	55	55	55	55	55	55	55	55	55
34	hsa-miR-182-5p	hsa-miR-30a-3p	hsa-miR-205-5p	hsa-miR-25-3p	hsa-miR-151a-5p	hsa-miR-25-3p	hsa-miR-345-5p	hsa-miR-107	hsa-mir-92a-3p	hsa-miR-30d-5p	34		hsa-miR-182-5p	34	35	18	#N/A	2	5	10	10	19	#N/A		hsa-miR-182-5p	243	8	6	4	34	35	18	55	2	5	10	10	19	55
35	hsa-miR-192-5p	hsa-miR-182-5p	hsa-miR-183-5p	hsa-miR-200c-3p	hsa-let-7b-5p	hsa-miR-429	hsa-miR-103a-3p	hsa-miR-423-3p	hsa-mir-20a-5p	hsa-miR-148a-3p	35		hsa-miR-192-5p	35	#N/A	#N/A	#N/A	36	46	#N/A	#N/A	#N/A	#N/A		hsa-miR-192-5p	502	3	0	0	35	55	55	55	36	46	55	55	55	55
36	hsa-miR-148b-3p	hsa-let-7c-5p	hsa-let-7a-5p	hsa-miR-7704	hsa-miR-192-5p	hsa-let-7c-5p	hsa-miR-186-5p	hsa-miR-29a-3p	hsa-mir-151-5p	hsa-miR-19a-3p	36		hsa-miR-148b-3p	36	31	31	#N/A	#N/A	#N/A	50	57	15	#N/A		hsa-miR-148b-3p	440	5	1	0	36	31	31	55	55	55	50	57	15	55
37	hsa-miR-27b-3p	hsa-miR-25-3p	hsa-let-7i-5p	hsa-miR-148a-5p	hsa-miR-16-5p	hsa-let-7b-5p	hsa-miR-200c-3p	hsa-miR-186-5p	hsa-mir-30e-5p	hsa-miR-429	37		hsa-miR-27b-3p	37	18	21	47	24	16	38	23	56	#N/A		hsa-miR-27b-3p	335	8	2	0	37	18	21	47	24	16	38	23	56	55
38	hsa-miR-10a-5p	hsa-miR-361-3p	hsa-miR-25-3p	hsa-miR-16-5p	hsa-miR-486-5p	hsa-miR-200b-3p	hsa-miR-27b-3p	hsa-miR-223-3p	hsa-mir-320a-3p	hsa-miR-30a-3p	38		hsa-miR-10a-5p	38	58	26	#N/A	14	20	25	15	50	#N/A		hsa-miR-10a-5p	353	7	3	0	38	55	26	55	14	20	25	15	50	55
39	hsa-miR-184-3p	hsa-miR-186-5p	hsa-miR-30e-5p	hsa-miR-151a-5p	hsa-miR-200a-3p	hsa-miR-378a-3p	hsa-miR-29c-3p	hsa-miR-101-3p	hsa-mir-125b-5p	hsa-miR-26b-5p	39		hsa-miR-184-3p	39	#N/A	#N/A	#N/A	#N/A	#N/A	#N/A	#N/A	#N/A	#N/A		hsa-miR-184-3p	534	1	0	0	39	55	55	55	55	55	55	55	55	55
40	hsa-miR-29a-3p	hsa-miR-30c-5p	hsa-miR-103a-3p	hsa-miR-511-5p	hsa-miR-100-5p	hsa-let-7d-5p	hsa-miR-574-3p	hsa-miR-143-3p	hsa-let-7e-5p	hsa-miR-30e-3p	40		hsa-miR-29a-3p	40	43	44	11	#N/A	59	26	36	#N/A	28		hsa-miR-29a-3p	397	7	1	0	40	43	44	11	55	59	26	36	55	28
41	hsa-miR-223-5p	hsa-miR-30e-3p	hsa-miR-151a-3p	hsa-miR-29b-3p	hsa-miR-30e-5p	hsa-miR-151a-5p	hsa-miR-1307-5p	hsa-miR-27a-3p	hsa-let-7d-5p	hsa-miR-331-3p	41		hsa-miR-223-5p	41	#N/A	#N/A	#N/A	#N/A	#N/A	#N/A	#N/A	#N/A	#N/A		hsa-miR-223-5p	536	1	0	0	41	55	55	55	55	55	55	55	55	55
42	hsa-miR-340-5p	hsa-miR-423-5p	hsa-miR-100-5p	hsa-miR-30e-5p	hsa-miR-99a-5p	hsa-miR-148a-5p	hsa-miR-200b-3p	hsa-let-7g-5p	hsa-mir-141-3p	hsa-miR-342-3p	42		hsa-miR-340-5p	42	#N/A	#N/A	55	48	43	#N/A	#N/A	#N/A	#N/A		hsa-miR-340-5p	518	3	0	0	42	55	55	55	48	43	55	55	55	55
43	hsa-miR-378a-3p	hsa-miR-29a-3p	hsa-miR-125b-5p	hsa-miR-106b-5p	hsa-miR-92b-3p	hsa-miR-340-5p	hsa-let-7d-3p	hsa-miR-429	hsa-mir-93-5p	hsa-miR-195-5p	43		hsa-miR-378a-3p	43	17	8	53	50	39	18	27	16	#N/A		hsa-miR-378a-3p	326	8	4	1	43	17	8	53	50	39	18	27	16	55
44	hsa-miR-10b-5p	hsa-miR-30b-5p	hsa-miR-29a-3p	hsa-miR-200b-3p	hsa-miR-148a-5p	hsa-miR-26b-5p	hsa-miR-107	hsa-miR-151a-3p	hsa-mir-30c-5p	hsa-miR-511-3p	44		hsa-miR-10b-5p	44	#N/A	#N/A	#N/A	#N/A	#N/A	#N/A	#N/A	#N/A	#N/A		hsa-miR-10b-5p	539	1	0	0	44	55	55	55	55	55	55	55	55	55
45	hsa-miR-411-5p	hsa-miR-103a-3p	hsa-miR-378c	hsa-miR-191-5p	hsa-miR-429	hsa-miR-107	hsa-miR-30c-5p	hsa-miR-200c-3p	hsa-mir-193b-3p	hsa-miR-92a-3p	45		hsa-miR-411-5p	45	#N/A	#N/A	#N/A	#N/A	#N/A	#N/A	#N/A	#N/A	#N/A		hsa-miR-411-5p	540	1	0	0	45	55	55	55	55	55	55	55	55	55
46	hsa-miR-485-5p	hsa-miR-16-5p	hsa-miR-107	hsa-miR-103a-3p	hsa-let-7c-5p	hsa-miR-192-5p	hsa-miR-25-3p	hsa-miR-345-5p	hsa-mir-25-3p	hsa-miR-590-5p	46		hsa-miR-485-5p	46	#N/A	#N/A	#N/A	#N/A	#N/A	#N/A	#N/A	#N/A	#N/A		hsa-miR-485-5p	541	1	0	0	46	55	55	55	55	55	55	55	55	55
47	hsa-mir-615-3p	hsa-miR-183-5p	hsa-miR-28-3p	hsa-miR-27b-3p	hsa-miR-125b-5p	hsa-miR-320a-3p	hsa-miR-151a-3p	hsa-miR-221-3p	hsa-mir-17-5p	hsa-miR-454-3p	47		hsa-mir-615-3p	47	#N/A	#N/A	#N/A	#N/A	#N/A	#N/A	#N/A	#N/A	#N/A		hsa-mir-615-3p	542	1	0	0	47	55	55	55	55	55	55	55	55	55
48	hsa-mir-629-5p	hsa-miR-23a-3p	hsa-miR-200b-3p	hsa-miR-125b-5p	hsa-miR-340-5p	hsa-miR-423-3p	hsa-miR-99a-5p	hsa-miR-1307-5p	hsa-mir-16-5p	hsa-miR-106b-5p	48		hsa-mir-629-5p	48	#N/A	#N/A	#N/A	#N/A	#N/A	#N/A	#N/A	#N/A	#N/A		hsa-mir-629-5p	543	1	0	0	48	55	55	55	55	55	55	55	55	55
49	hsa-mir-6852-5p	hsa-miR-200a-5p	hsa-miR-335-5p	hsa-miR-181b-5p	hsa-miR-423-3p	hsa-miR-146b-3p	hsa-miR-28-3p	hsa-miR-28-3p	hsa-mir-26b-5p	hsa-miR-28-3p	49		hsa-mir-6852-5p	49	#N/A	#N/A	#N/A	#N/A	#N/A	#N/A	#N/A	#N/A	#N/A		hsa-mir-6852-5p	544	1	0	0	49	55	55	55	55	55	55	55	55	55
50	hsa-mir-363-3p	hsa-miR-429	hsa-miR-30c-5p	hsa-miR-6087	hsa-miR-378a-3p	hsa-miR-30c-5p	hsa-miR-148b-3p	hsa-miR-29c-3p	hsa-mir-10a-5p	hsa-miR-152-3p	50		hsa-mir-363-3p	50	#N/A	#N/A	#N/A	#N/A	#N/A	#N/A	#N/A	#N/A	#N/A		hsa-mir-363-3p	545	1	0	0	50	55	55	55	55	55	55	55	55	55
51	hsa-mir-490-3p	hsa-miR-19b-3p	hsa-let-7f-5p	hsa-miR-193b-3p	hsa-miR-107	hsa-miR-142-5p	hsa-miR-484	hsa-miR-30c-5p	hsa-mir-98-5p	hsa-let-7a-5p	51		hsa-mir-490-3p	51	#N/A	#N/A	#N/A	#N/A	#N/A	#N/A	#N/A	#N/A	#N/A		hsa-mir-490-3p	546	0	0	0	51	55	55	55	55	55	55	55	55	55
52	hsa-mir-501-3p	hsa-miR-23b-3p	hsa-miR-151a-5p	hsa-miR-28-3p	hsa-miR-183-5p	hsa-miR-92b-3p	hsa-miR-101-3p	hsa-miR-193b-3p	hsa-mir-335-5p	hsa-miR-151-3p	52		hsa-mir-501-3p	52	#N/A	#N/A	#N/A	#N/A	#N/A	#N/A	#N/A	#N/A	#N/A		hsa-mir-501-3p	547	0	0	0	52	55	55	55	55	55	55	55	55	55
53	hsa-mir-152-3p	hsa-miR-28-3p	hsa-miR-342-3p	hsa-miR-378a-3p	hsa-miR-146b-3p	hsa-miR-19b-3p	hsa-miR-26b-5p	hsa-miR-24-3p	hsa-mir-99a-5p	hsa-miR-224-5p	53		hsa-mir-152-3p	53	#N/A	#N/A	#N/A	#N/A	#N/A	#N/A	#N/A	18	50		hsa-mir-152-3p	511	1	1	0	53	55	55	55	55	55	55	55	18	55
54	hsa-mir-433-3p	hsa-miR-205-5p	hsa-miR-3615	hsa-miR-224-5p	hsa-miR-320a-3p	hsa-miR-98-5p	hsa-let-7i-5p	hsa-miR-125a-5p	hsa-mir-720	hsa-miR-345-5p	54		hsa-mir-433-3p	54	#N/A	#N/A	#N/A	#N/A	#N/A	#N/A	#N/A	#N/A	#N/A		hsa-mir-433-3p	549	0	0	0	54	55	55	55	55	55	55	55	55	55
55	hsa-mir-125b-5p	hsa-miR-125b-5p	hsa-miR-320b	hsa-miR-340-5p	hsa-miR-142-5p	hsa-miR-125b-5p	hsa-miR-151a-5p	hsa-miR-320b	hsa-mir-28-3p	hsa-miR-193a-5p	55		hsa-mir-125b-5p	55	55	43	48	47	55	#N/A	#N/A	39	#N/A		hsa-mir-125b-5p	507	4	0	0	55	55	43	48	47	55	55	55	39	55
56	hsa-mir-1307-3p	hsa-miR-378i	hsa-miR-21-5p	hsa-miR-223-3p	hsa-miR-30c-5p	hsa-miR-99a-5p	hsa-miR-151b	hsa-miR-140-3p	hsa-mir-27b-3p	hsa-miR-125a-5p	56		hsa-mir-1307-3p	56	#N/A	#N/A	#N/A	#N/A	#N/A	#N/A	#N/A	#N/A	#N/A		hsa-mir-1307-3p	550	0	0	0	55	55	55	55	55	55	55	55	55	55
57	hsa-mir-224-5p	hsa-miR-335-5p	hsa-miR-125b-5p	hsa-miR-26b-5p	hsa-miR-26b-5p	hsa-miR-885-5p	hsa-miR-885-5p	hsa-miR-148b-3p	hsa-let-7i-5p	hsa-miR-103a-3p	57		hsa-mir-224-5p	57	#N/A	58	54	#N/A	#N/A	#N/A	#N/A	#N/A	53		hsa-mir-224-5p	550	0	0	0	55	55	55	55	55	55	55	55	55	55
58	hsa-mir-409-3p	hsa-miR-10a-5p	hsa-miR-224-5p	hsa-miR-151b	hsa-miR-885-5p	hsa-miR-143-3p	hsa-miR-27a-3p	hsa-miR-200b-3p	hsa-mir-96-5p	hsa-miR-339-3p	58		hsa-mir-409-3p	58	#N/A	#N/A	#N/A	#N/A	#N/A	#N/A	#N/A	#N/A	#N/A		hsa-mir-409-3p	550	0	0	0	55	55	55	55	55	55	55	55	55	55
59	hsa-mir-139-5p	hsa-miR-125a-5p	hsa-miR-221-3p	hsa-miR-33b-5p	hsa-miR-98-5p	hsa-miR-29a-3p	hsa-miR-183-5p	hsa-miR-23a-3p	hsa-mir-885-5p	hsa-miR-210-3p	59		hsa-mir-139-5p	59	#N/A	#N/A	#N/A	#N/A	#N/A	#N/A	#N/A	#N/A	#N/A		hsa-mir-139-5p	550	0	0	0	55	55	55	55	55	55	55	55	55	55
60	hsa-miR-30c	hsa-miR-148a-5p	hsa-miR-24-3p	hsa-miR-423-3p	hsa-miR-19b-3p	hsa-miR-183-5p	hsa-miR-92b-3p	hsa-miR-574-3p	hsa-mir-29b-3p		60		hsa-miR-30c	60	#N/A	#N/A	#N/A	#N/A	#N/A	#N/A	#N/A	#N/A	#N/A		hsa-miR-30c	550	0	0	0	55	55	55	55	55	55	55	55	55	55
													hsa-let-7i-5p	#N/A	9	37	26	18	14	54	33	57	#N/A		hsa-let-7i-5p	357	6	3	1	55	9	37	26	18	14	55	33	55	55
													hsa-miR-146a-5p	#N/A	10	#N/A	#N/A	#N/A	#N/A	#N/A	8	#N/A	20		hsa-miR-146a-5p	423	3	3	2	55	10	55	55	55	55	55	8	55	20
													hsa-miR-151a-3p	#N/A	20	41	31	27	30	47	44	#N/A	#N/A		hsa-miR-151a-3p	405	7	1	0	55	20	41	31	27	30	47	44	55	55
													hsa-miR-141-3p	#N/A	22	4	20	11	8	5	2	42	26		hsa-miR-141-3p	195	9	6	4	55	22	4	20	11	8	5	2	42	26
													hsa-miR-30e-5p	#N/A	27	39	42	41	32	29	29	37	#N/A		hsa-miR-30e-5p	386	8	0	0	55	27	39	42	41	32	29	29	37	55
													hsa-miR-24-3p	#N/A	29	60	9	#N/A	#N/A	#N/A	53	24	8		hsa-miR-24-3p	400	4	2	2	55	29	55	9	55	55	55	55	24	8
													hsa-miR-26b-5p	#N/A	32	#N/A	57	57	44	53	#N/A	49	39		hsa-miR-26b-5p	494	4	0	0	55	32	55	55	55	44	55	55	49	39
													hsa-miR-27a-3p	#N/A	33	#N/A	15	#N/A	#N/A	58	41	#N/A	#N/A		hsa-miR-27a-3p	474	3	1	0	55	33	55	15	55	55	55	41	55	55
													hsa-miR-30a-3p	#N/A	34	#N/A	#N/A	#N/A	#N/A	#N/A	#N/A	#N/A	38		hsa-miR-30a-3p	512	2	0	0	55	34	55	55	55	55	55	55	55	38
													hsa-let-7c-5p	#N/A	36	#N/A	#N/A	46	36	#N/A	#N/A	14	#N/A		hsa-let-7c-5p	462	4	1	0	55	36	55	55	46	36	55	55	14	55
													hsa-miR-25-3p	#N/A	37	38	34	29	34	46	26	46	#N/A		hsa-miR-25-3p	400	8	0	0	55	37	38	34	29	34	46	26	46	55
													hsa-miR-361-3p	#N/A	38	#N/A	#N/A	#N/A	#N/A	#N/A	#N/A	#N/A	#N/A		hsa-miR-361-3p	533	1	0	0	55	38	55	55	55	55	55	55	55	55
													hsa-miR-186-5p	#N/A	39	20	#N/A	31	31	36	37	25	19		hsa-miR-186-5p	348	8	2	0	55	39	20	55	31	31	36	37	25	19
													hsa-miR-30c-5p	#N/A	40	50	29	56	50	45	51	44	9		hsa-miR-30c-5p	432	7	1	1	55	40	50	29	55	50	45	55	44	9
													hsa-miR-30e-3p	#N/A	41	#N/A	#N/A	#N/A	#N/A	#N/A	#N/A	#N/A	40		hsa-miR-30e-3p	521	2	0	0	55	41	55	55	55	55	55	55	55	40
													hsa-miR-423-5p	#N/A	42	22	30	19	18	22	19	23	#N/A		hsa-miR-423-5p	305	8	3	0	55	42	22	30	19	18	22	19	23	55
													hsa-miR-30b-5p	#N/A	44	29	14	32	22	7	11	12	3		hsa-miR-30b-5p	229	9	5	2	55	44	29	14	32	22	7	11	12	3
													hsa-miR-16-5p	#N/A	46	#N/A	38	37	27	31	24	48	7		hsa-miR-16-5p	368	8	1	1	55	46	55	38	37	27	31	24	48	7
													hsa-miR-23a-3p	#N/A	48	#N/A	#N/A	#N/A	#N/A	#N/A	59	#N/A	#N/A		hsa-miR-23a-3p	543	1	0	0	55	48	55	55	55	55	55	55	55	55
													hsa-miR-200a-5p	#N/A	49	#N/A	#N/A	#N/A	#N/A	#N/A	#N/A	#N/A	#N/A		hsa-miR-200a-5p	544	1	0	0	55	49	55	55	55	55	55	55	55	55
													hsa-miR-429	#N/A	50	#N/A	16	45	35	33	43	29	37		hsa-miR-429	398	8	1	0	55	50	55	16	45	35	33	43	29	37
													hsa-miR-19b-3p	#N/A	51	#N/A	28	60	53	#N/A	#N/A	#N/A	5		hsa-miR-19b-3p	476	2	1	1	55	55	55	28	60	53	55	55	55	5
													hsa-miR-23b-3p	#N/A	52	#N/A	#N/A	#N/A	#N/A	#N/A	#N/A	#N/A	#N/A		hsa-miR-23b-3p	550	0	0	0	55	55	55	55	55	55	55	55	55	55
													hsa-miR-28-3p	#N/A	53	47	52	28	33	49	49	55	49		hsa-miR-28-3p	472	6	0	0	55	55	47	52	28	33	49	49	55	49
													hsa-miR-205-5p	#N/A	54	34	#N/A	#N/A	#N/A	#N/A	#N/A	#N/A	#N/A		hsa-miR-205-5p	529	1	0	0	55	55	34	55	55	55	55	55	55	55
													hsa-miR-378i	#N/A	56	#N/A	#N/A	#N/A	#N/A	#N/A	#N/A	#N/A	#N/A		hsa-miR-378i	550	0	0	0	55	55	55	55	55	55	55	55	55	55
													hsa-miR-335-5p	#N/A	57	49	12	#N/A	#N/A	30	#N/A	52	#N/A		hsa-miR-335-5p	476	3	1	0	55	55	49	12	55	55	30	55	55	55
													hsa-miR-125a-5p	#N/A	59	12	#N/A	13	19	21	54	#N/A	56		hsa-miR-125a-5p	395	4	3	0	55	55	12	55	13	19	21	55	55	55
													hsa-miR-193b-3p	#N/A	#N/A	15	51	#N/A	#N/A	12	52	45	6		hsa-miR-193b-3p	404	4	3	1	55	55	15	51	55	55	12	55	45	6
													hsa-miR-1307-5p	#N/A	#N/A	19	#N/A	#N/A	#N/A	41	48	#N/A	#N/A		hsa-miR-1307-5p	493	3	1	0	55	55	19	55	55	55	41	48	55	55
													hsa-miR-423-3p	#N/A	#N/A	23	60	49	48	23	35	#N/A	#N/A		hsa-miR-423-3p	453	5	0	0	55	55	23	55	49	48	23	35	55	55
													hsa-miR-345-5p	#N/A	#N/A	24	#N/A	#N/A	#N/A	34	46	#N/A	54		hsa-miR-345-5p	489	3	0	0	55	55	24	55	55	55	34	46	55	55
													hsa-miR-181b-5p	#N/A	#N/A	25	49	22	17	27	31	#N/A	#N/A		hsa-miR-181b-5p	391	6	1	0	55	55	25	49	22	17	27	31	55	55
													hsa-miR-574-3p	#N/A	#N/A	32	#N/A	#N/A	#N/A	40	60	#N/A	21		hsa-miR-574-3p	478	3	0	0	55	55	32	55	55	55	40	55	55	21
													hsa-miR-378c	#N/A	#N/A	45	#N/A	#N/A	#N/A	#N/A	#N/A	#N/A	#N/A		hsa-miR-378c	540	1	0	0	55	55	45	55	55	55	55	55	55	55
													hsa-miR-107	#N/A	#N/A	46	#N/A	51	45	44	34	#N/A	#N/A		hsa-miR-107	499	4	0	0	55	55	46	55	55	45	44	34	55	55
													hsa-miR-151a-5p	#N/A	#N/A	52	39	34	41	55	#N/A	#N/A	#N/A		hsa-miR-151a-5p	499	3	0	0	55	55	55	39	34	41	55	55	55	55
													hsa-miR-342-3p	#N/A	#N/A	53	#N/A	#N/A	#N/A	#N/A	#N/A	#N/A	42		hsa-miR-342-3p	537	1	0	0	55	55	55	55	55	55	55	55	55	42
													hsa-miR-3615	#N/A	#N/A	54	#N/A	#N/A	#N/A	#N/A	#N/A	#N/A	#N/A		hsa-miR-3615	550	0	0	0	55	55	55	55	55	55	55	55	55	55
													hsa-miR-320b	#N/A	#N/A	55	#N/A	#N/A	#N/A	#N/A	55	#N/A	#N/A		hsa-miR-320b	550	0	0	0	55	55	55	55	55	55	55	55	55	55
													hsa-miR-221-3p	#N/A	#N/A	59	#N/A	#N/A	#N/A	#N/A	47	#N/A	#N/A		hsa-miR-221-3p	542	1	0	0	55	55	55	55	55	55	55	47	55	55
													hsa-miR-193a-3p	#N/A	#N/A	#N/A	19	#N/A	#N/A	#N/A	#N/A	#N/A	#N/A		hsa-miR-193a-3p	514	1	1	0	55	55	55	19	55	55	55	55	55	55
													hsa-miR-511-3p	#N/A	#N/A	#N/A	21	#N/A	#N/A	#N/A	#N/A	#N/A	44		hsa-miR-511-3p	505	2	0	0	55	55	55	21	55	55	55	55	55	44
													hsa-miR-29c-3p	#N/A	#N/A	#N/A	32	#N/A	#N/A	39	50	#N/A	32		hsa-miR-29c-3p	483	4	0	0	55	55	55	32	55	55	39	50	55	32
													hsa-miR-7704	#N/A	#N/A	#N/A	36	#N/A	#N/A	#N/A	#N/A	#N/A	#N/A		hsa-miR-7704	531	1	0	0	55	55	55	36	55	55	55	55	55	55
													hsa-miR-511-5p	#N/A	#N/A	#N/A	40	#N/A	#N/A	#N/A	#N/A	#N/A	#N/A		hsa-miR-511-5p	535	1	0	0	55	55	55	40	55	55	55	55	55	55
													hsa-miR-29b-3p	#N/A	#N/A	#N/A	41	#N/A	#N/A	#N/A	#N/A	60	#N/A		hsa-miR-29b-3p	536	1	0	0	55	55	55	41	55	55	55	55	55	55
													hsa-miR-106b-5p	#N/A	#N/A	#N/A	43	#N/A	#N/A	#N/A	#N/A	#N/A	48		hsa-miR-106b-5p	531	2	0	0	55	55	55	43	55	55	55	55	55	48
													hsa-miR-6087	#N/A	#N/A	#N/A	50	#N/A	#N/A	#N/A	#N/A	#N/A	#N/A		hsa-miR-6087	545	1	0	0	55	55	55	50	55	55	55	55	55	55
													hsa-miR-223-3p	#N/A	#N/A	#N/A	56	#N/A	#N/A	#N/A	38	#N/A	16		hsa-miR-223-3p	494	2	1	0	55	55	55	55	55	55	55	38	55	16
													hsa-miR-151b	#N/A	#N/A	#N/A	58	#N/A	#N/A	56	#N/A	#N/A	#N/A		hsa-miR-151b	550	0	0	0	55	55	55	55	55	55	55	55	55	55
													hsa-miR-33b-5p	#N/A	#N/A	#N/A	59	#N/A	#N/A	#N/A	#N/A	#N/A	#N/A		hsa-miR-33b-5p	550	0	0	0	55	55	55	55	55	55	55	55	55	55
													hsa-let-7e-5p	#N/A	#N/A	#N/A	#N/A	23	24	#N/A	#N/A	40	29		hsa-let-7e-5p	446	4	0	0	55	55	55	55	23	24	55	55	40	29
													hsa-miR-486-5p	#N/A	#N/A	#N/A	#N/A	38	#N/A	#N/A	#N/A	#N/A	#N/A		hsa-miR-486-5p	533	1	0	0	55	55	55	55	38	55	55	55	55	55
													hsa-miR-92b-3p	#N/A	#N/A	#N/A	#N/A	43	52	60	#N/A	#N/A	#N/A		hsa-miR-92b-3p	538	1	0	0	55	55	55	55	43	55	55	55	55	55
													hsa-miR-146b-3p	#N/A	#N/A	#N/A	#N/A	53	49	#N/A	#N/A	#N/A	#N/A		hsa-miR-146b-3p	544	1	0	0	55	55	55	55	55	49	55	55	55	55
													hsa-miR-142-5p	#N/A	#N/A	#N/A	#N/A	55	51	#N/A	28	#N/A	#N/A		hsa-miR-142-5p	523	1	0	0	55	55	55	55	55	55	55	28	55	55
													hsa-miR-885-5p	#N/A	#N/A	#N/A	#N/A	58	57	57	#N/A	59	22		hsa-miR-885-5p	523	1	0	0	55	55	55	55	55	55	57	55	59	22
													hsa-miR-98-5p	#N/A	#N/A	#N/A	#N/A	59	54	#N/A	#N/A	51	#N/A		hsa-miR-98-5p	546	0	0	0	55	55	55	55	55	55	55	55	51	55
													hsa-let-7d-5p	#N/A	#N/A	#N/A	#N/A	#N/A	40	#N/A	#N/A	41	#N/A		hsa-let-7d-5p	521	2	0	0	55	55	55	55	55	40	55	55	41	55
													hsa-let-7d-3p	#N/A	#N/A	#N/A	#N/A	#N/A	#N/A	43	#N/A	#N/A	#N/A		hsa-let-7d-3p	538	1	0	0	55	55	55	55	55	55	43	55	55	55
													hsa-miR-484	#N/A	#N/A	#N/A	#N/A	#N/A	#N/A	51	#N/A	#N/A	23		hsa-miR-484	514	1	0	0	55	55	55	55	55	55	51	55	55	23
													hsa-miR-21-3p	#N/A	#N/A	#N/A	#N/A	#N/A	#N/A	#N/A	20	#N/A	#N/A		hsa-miR-21-3p	515	1	1	0	55	55	55	55	55	55	55	20	55	55
													hsa-mir-452-5p	#N/A	#N/A	#N/A	#N/A	#N/A	#N/A	#N/A	#N/A	32	#N/A		hsa-mir-452-5p	527	1	0	0	55	55	55	55	55	55	55	55	32	55
													hsa-mir-151-3p	#N/A	#N/A	#N/A	#N/A	#N/A	#N/A	#N/A	#N/A	33	52		hsa-mir-151-3p	528	1	0	0	55	55	55	55	55	55	55	55	33	55
													hsa-mir-20a-5p	#N/A	#N/A	#N/A	#N/A	#N/A	#N/A	#N/A	#N/A	35	15		hsa-mir-20a-5p	490	2	1	0	55	55	55	55	55	55	55	55	35	15
													hsa-mir-151-5p	#N/A	#N/A	#N/A	#N/A	#N/A	#N/A	#N/A	#N/A	36	#N/A		hsa-mir-151-5p	531	1	0	0	55	55	55	55	55	55	55	55	36	55
													hsa-mir-93-5p	#N/A	#N/A	#N/A	#N/A	#N/A	#N/A	#N/A	#N/A	43	#N/A		hsa-mir-93-5p	538	1	0	0	55	55	55	55	55	55	55	55	43	55
													hsa-mir-17-5p	#N/A	#N/A	#N/A	#N/A	#N/A	#N/A	#N/A	#N/A	47	12		hsa-mir-17-5p	499	2	1	0	55	55	55	55	55	55	55	55	47	12
													hsa-mir-720	#N/A	#N/A	#N/A	#N/A	#N/A	#N/A	#N/A	#N/A	54	#N/A		hsa-mir-720	550	0	0	0	55	55	55	55	55	55	55	55	55	55
													hsa-mir-96-5p	#N/A	#N/A	#N/A	#N/A	#N/A	#N/A	#N/A	#N/A	58	#N/A		hsa-mir-96-5p	550	0	0	0	55	55	55	55	55	55	55	55	55	55
													hsa-miR-106a-5p	#N/A	#N/A	#N/A	#N/A	#N/A	#N/A	#N/A	#N/A	#N/A	10		hsa-miR-106a-5p	505	1	1	1	55	55	55	55	55	55	55	55	55	10
													hsa-miR-222-3p	#N/A	#N/A	#N/A	#N/A	#N/A	#N/A	#N/A	#N/A	#N/A	13		hsa-miR-222-3p	508	1	1	0	55	55	55	55	55	55	55	55	55	13
													hsa-miR-374a-5p	#N/A	#N/A	#N/A	#N/A	#N/A	#N/A	#N/A	#N/A	#N/A	33		hsa-miR-374a-5p	528	1	0	0	55	55	55	55	55	55	55	55	55	33
													hsa-miR-19a-3p	#N/A	#N/A	#N/A	#N/A	#N/A	#N/A	#N/A	#N/A	#N/A	36		hsa-miR-19a-3p	531	1	0	0	55	55	55	55	55	55	55	55	55	36
													hsa-miR-331-3p	#N/A	#N/A	#N/A	#N/A	#N/A	#N/A	#N/A	#N/A	#N/A	41		hsa-miR-331-3p	536	1	0	0	55	55	55	55	55	55	55	55	55	41
													hsa-miR-195-5p	#N/A	#N/A	#N/A	#N/A	#N/A	#N/A	#N/A	#N/A	#N/A	43		hsa-miR-195-5p	538	1	0	0	55	55	55	55	55	55	55	55	55	43
													hsa-miR-590-5p	#N/A	#N/A	#N/A	#N/A	#N/A	#N/A	#N/A	#N/A	#N/A	46		hsa-miR-590-5p	541	1	0	0	55	55	55	55	55	55	55	55	55	46
													hsa-miR-454-3p	#N/A	#N/A	#N/A	#N/A	#N/A	#N/A	#N/A	#N/A	#N/A	47		hsa-miR-454-3p	542	1	0	0	55	55	55	55	55	55	55	55	55	47
													hsa-miR-193a-5p	#N/A	#N/A	#N/A	#N/A	#N/A	#N/A	#N/A	#N/A	#N/A	55		hsa-miR-193a-5p	550	0	0	0	55	55	55	55	55	55	55	55	55	55
													hsa-miR-339-3p	#N/A	#N/A	#N/A	#N/A	#N/A	#N/A	#N/A	#N/A	#N/A	58		hsa-miR-339-3p	553	0	0	0	55	55	55	55	55	55	55	55	55	58
													hsa-miR-210-3p	#N/A	#N/A	#N/A	#N/A	#N/A	#N/A	#N/A	#N/A	#N/A	59		hsa-miR-210-3p	554	0	0	0	55	55	55	55	55	55	55	55	55	59
[truncated: 8 more columns]

## Sheet: Overall ranking - plasma
Supplementary table S2C. Overall ranking of the top 50 miRNAs in studies that used in plasma studies. In step 2 and step 3, a counterweigh (digit 55) was used for miRNAs from the individual study miRNA ranking that were not present in one of the other studies.
Step 1: List of miRNAs per study					Step 2: Ranking position of each miRNA per study				Step 3: Top 50 consistency								Step 4: Establishing the relative percentage of samples per study				Step 5: Orderly presentation of overall ranking, weighting in the relative percentage of samples per study and top 50 consistency and check for presence in 754 miRNA panel used for the NAF samples
Ranking position	Cuk et al (2013)15	Rubio et al (2018)6	Ranking position (until 50)		List of miRNAs	Cuk et al (2013)15	Rubio et al (2018)6		List of miRNAs	Sum of the ranking positions per miRNA	How many times present in the top 50s (0-2)	How many times present in the top 20s (0-2)	How many times present in the top 10s (0-2)	Cuk et al (2013)15	Rubio et al (2018)6			Cuk et al (2013)15	Rubio et al (2018)6		Overall ranking (ordered)	List of miRNAs	Ranking position	Top 50 miRNAs present in 754-panel?
1	hsa-miR-223-3p	hsa-miR-486-5p	1		hsa-miR-223-3p	1	55		hsa-miR-451a	8	2	2	2	4	4		Number of samples	15	6		4.00012	hsa-miR-451a	1	Yes
2	hsa-miR-16-5p	hsa-miR-122-5p	2		hsa-miR-16-5p	2	55		hsa-miR-92a-3p	18	2	2	1	12	6		Relative percentage of samples, compared to the other studies	0.6667	0.33333		10.0004	hsa-miR-92a-3p	2	Yes
3	hsa-miR-19b-3p	hsa-miR-423-5p	3		hsa-miR-19b-3p	3	55		hsa-miR-21-5p	23	2	2	1	13	10						12.0004	hsa-miR-21-5p	3	Yes
4	hsa-miR-451a	hsa-miR-451a	4		hsa-miR-451a	4	4		hsa-miR-126-3p	33	2	1	1	5	28						12.6667	hsa-miR-126-3p	4	Yes
5	hsa-miR-126-3p	hsa-miR-320a-3p	5		hsa-miR-126-3p	5	28		hsa-miR-320a-3p	22	2	2	1	17	5						13.0006	hsa-miR-320a-3p	5	Yes
6	hsa-miR-150-5p	hsa-miR-92a-3p	6		hsa-miR-150-5p	6	55		hsa-miR-122-5p	22	2	2	1	20	2						14.0007	hsa-miR-122-5p	6	Yes
7	hsa-miR-135a-3p	hsa-let-7b-5p	7		hsa-miR-135a-3p	7	55		hsa-let-7b-5p	29	2	1	1	22	7						17.0007	hsa-let-7b-5p	7	Yes
8	hsa-miR-17-5p	hsa-miR-148a-3p	8		hsa-miR-17-5p	8	55		hsa-miR-191-5p	38	2	2	0	19	19						19.0006	hsa-miR-191-5p	8	Yes
9	hsa-miR-106a-5p	hsa-let-7i-5p	9		hsa-miR-106a-5p	9	55		hsa-miR-223-3p	56	1	1	1	1	55						18.9998	hsa-miR-223-3p	9	Yes
10	hsa-miR-20a-5p	hsa-miR-21-5p	10		hsa-miR-20a-5p	10	55		hsa-miR-24-3p	47	2	1	0	11	36						19.3336	hsa-miR-24-3p	10	Yes
11	hsa-miR-24-3p	hsa-miR-378a-3p	11		hsa-miR-24-3p	11	36		hsa-miR-16-5p	57	1	1	1	2	55						19.6666	hsa-miR-16-5p	11	Yes
12	hsa-miR-92a-3p	hsa-miR-22-3p	12		hsa-miR-92a-3p	12	6		hsa-miR-19b-3p	58	1	1	1	3	55						20.3332	hsa-miR-19b-3p	12	Yes
13	hsa-miR-21-5p	hsa-miR-30d-5p	13		hsa-miR-21-5p	13	10		hsa-miR-486-5p	33	2	1	1	32	1						21.6677	hsa-miR-486-5p	13	Yes
14	hsa-miR-484	hsa-miR-151a-3p	14		hsa-miR-484	14	45		hsa-miR-150-5p	61	1	1	1	6	55						22.3333	hsa-miR-150-5p	14	Yes
15	hsa-miR-146a-5p	hsa-miR-185-5p	15		hsa-miR-146a-5p	15	46		hsa-miR-135a-3p	62	1	1	1	7	55						23.0001	hsa-miR-135a-3p		No
16	hsa-miR-222-3p	hsa-miR-143-3p	16		hsa-miR-222-3p	16	55		hsa-miR-17-5p	63	1	1	1	8	55						23.6668	hsa-miR-17-5p	15	Yes
17	hsa-miR-320a-3p	hsa-miR-25-3p	17		hsa-miR-320a-3p	17	5		hsa-miR-484	59	2	1	0	14	45						24.3336	hsa-miR-484	16	Yes
18	hsa-miR-342-3p	hsa-miR-140-3p	18		hsa-miR-342-3p	18	55		hsa-miR-106a-5p	64	1	1	1	9	55						24.3334	hsa-miR-106a-5p	17	Yes
19	hsa-miR-191-5p	hsa-miR-191-5p	19		hsa-miR-191-5p	19	19		hsa-miR-20a-5p	65	1	1	1	10	55						25.0001	hsa-miR-20a-5p	18	Yes
20	hsa-miR-122-5p	hsa-let-7g-5p	20		hsa-miR-122-5p	20	2		hsa-miR-146a-5p	61	2	1	0	15	46						25.3337	hsa-miR-146a-5p	19	Yes
21	hsa-miR-126-5p	hsa-miR-1246	21		hsa-miR-126-5p	21	55		hsa-miR-26a-5p	51	2	0	0	27	24						26.0008	hsa-miR-26a-5p	20	Yes
22	hsa-let-7b-5p	hsa-miR-423-3p	22		hsa-let-7b-5p	22	7		hsa-miR-25-3p	50	2	1	0	33	17						27.6677	hsa-miR-25-3p	21	Yes
23	hsa-miR-30a-5p	hsa-miR-320b	23		hsa-miR-30a-5p	23	47		hsa-miR-222-3p	71	1	1	0	16	55						29.0003	hsa-miR-222-3p	22	Yes
24	hsa-miR-30c-5p	hsa-miR-26a-5p	24		hsa-miR-30c-5p	24	55		hsa-miR-342-3p	73	1	1	0	18	55						30.3337	hsa-miR-342-3p	23	Yes
25	hsa-miR-142-3p	hsa-miR-192-5p	25		hsa-miR-142-3p	25	55		hsa-miR-30a-5p	70	2	0	0	23	47						31.0006	hsa-miR-30a-5p	24	Yes
26	hsa-miR-30b-5p	hsa-let-7a-5p	26		hsa-miR-30b-5p	26	55		hsa-miR-126-5p	76	1	0	0	21	55						32.3338	hsa-miR-126-5p	25	Yes
27	hsa-miR-26a-5p	hsa-miR-101-3p	27		hsa-miR-26a-5p	27	24		hsa-miR-30c-5p	79	1	0	0	24	55						34.334	hsa-miR-30c-5p	26	Yes
28	hsa-miR-425-5p	hsa-miR-126-3p	28		hsa-miR-425-5p	28	55		hsa-miR-142-3p	80	1	0	0	25	55						35.0007	hsa-miR-142-3p	27	Yes
29	hsa-let-7e-5p	hsa-miR-1307-3p	29		hsa-let-7e-5p	29	55		hsa-miR-30d-5p	60	2	1	0	47	13						35.6682	hsa-miR-30d-5p	28	Yes
30	hsa-miR-106b-5p	hsa-miR-99a-5p	30		hsa-miR-106b-5p	30	55		hsa-miR-30e-5p	71	2	0	0	36	35						35.6677	hsa-miR-30e-5p	29	Yes
31	hsa-miR-19a-3p	hsa-miR-629-5p	31		hsa-miR-19a-3p	31	55		hsa-miR-30b-5p	81	1	0	0	26	55						35.6673	hsa-miR-30b-5p	30	Yes
32	hsa-miR-486-5p	hsa-miR-10b-5p	32		hsa-miR-486-5p	32	1		hsa-miR-192-5p	67	2	0	0	42	25						36.3346	hsa-miR-192-5p	31	Yes
33	hsa-miR-25-3p	hsa-let-7f-5p	33		hsa-miR-25-3p	33	17		hsa-miR-425-5p	83	1	0	0	28	55						37.0007	hsa-miR-425-5p	32	Yes
34	hsa-miR-195-5p	hsa-miR-3615	34		hsa-miR-195-5p	34	55		hsa-miR-423-5p	58	1	1	1	55	3						37.6685	hsa-miR-423-5p	33	Yes
35	hsa-miR-93-5p	hsa-miR-30e-5p	35		hsa-miR-93-5p	35	55		hsa-let-7e-5p	84	1	0	0	29	55						37.6675	hsa-let-7e-5p	34	Yes
36	hsa-miR-30e-5p	hsa-miR-24-3p	36		hsa-miR-30e-5p	36	35		hsa-miR-106b-5p	85	1	0	0	30	55						38.3341	hsa-miR-106b-5p	35	Yes
37	hsa-miR-186-5p	hsa-miR-486-3p	37		hsa-miR-186-5p	37	51		hsa-miR-148a-3p	63	1	1	1	55	8						39.3351	hsa-miR-148a-3p	36	Yes
38	hsa-miR-26b-5p	hsa-miR-744-5p	38		hsa-miR-26b-5p	38	55		hsa-miR-19a-3p	86	1	0	0	31	55						39.0008	hsa-miR-19a-3p	37	Yes
39	hsa-miR-146b-5p	hsa-miR-532-5p	39		hsa-miR-146b-5p	39	44		hsa-let-7i-5p	64	1	1	1	55	9						39.6685	hsa-let-7i-5p	38	Yes
40	hsa-miR-197-3p	hsa-miR-375-3p	40		hsa-miR-197-3p	40	55		hsa-miR-378a-3p	66	1	1	0	55	11						40.3351	hsa-miR-378a-3p	39	Yes
41	hsa-miR-885-5p	hsa-miR-106b-3p	41		hsa-miR-885-5p	41	55		hsa-miR-22-3p	67	1	1	0	55	12						40.6685	hsa-miR-22-3p	40	Yes
42	hsa-miR-192-5p	hsa-miR-99b-5p	42		hsa-miR-192-5p	42	25		hsa-miR-146b-5p	83	2	0	0	39	44						40.6678	hsa-miR-146b-5p	41	Yes
43	hsa-miR-660-5p	hsa-miR-320c	43		hsa-miR-660-5p	43	55		hsa-miR-151a-3p	69	1	1	0	55	14						41.3351	hsa-miR-151a-3p	42	Yes
44	hsa-miR-375-3p	hsa-miR-146b-5p	44		hsa-miR-375-3p	44	40		hsa-miR-195-5p	89	1	0	0	34	55						41.001	hsa-miR-195-5p	43	Yes
45	hsa-miR-29a-3p	hsa-miR-484	45		hsa-miR-29a-3p	45	55		hsa-miR-185-5p	70	1	1	0	55	15						41.6684	hsa-miR-185-5p	44	Yes
46	hsa-miR-139-5p	hsa-miR-146a-5p	46		hsa-miR-139-5p	46	55		hsa-miR-143-3p	71	1	1	0	55	16						42.0018	hsa-miR-143-3p	45	Yes
47	hsa-miR-30d-5p	hsa-miR-30a-5p	47		hsa-miR-30d-5p	47	13		hsa-miR-186-5p	88	1	0	0	37	51						41.6677	hsa-miR-186-5p	46	Yes
48	hsa-miR-20b-5p	hsa-miR-103a-3p	48		hsa-miR-20b-5p	48	55		hsa-miR-93-5p	90	1	0	0	35	55						41.6676	hsa-miR-93-5p	47	Yes
49	hsa-miR-574-3p	hsa-miR-181a-5p	49		hsa-miR-574-3p	49	55		hsa-miR-140-3p	73	1	1	0	55	18						42.6684	hsa-miR-140-3p	48	Yes
50	hsa-miR-27a-3p	hsa-miR-2110	50		hsa-miR-27a-3p	50	55		hsa-miR-375-3p	84	2	0	0	44	40						42.668	hsa-miR-375-3p	49	Yes
51	hsa-miR-140-5p	hsa-miR-186-5p	51		hsa-miR-423-5p	55	3		hsa-let-7g-5p	74	1	1	0	55	20						43.3351	hsa-let-7g-5p	50	Yes
52	hsa-miR-199a-3p	hsa-miR-10a-5p	52		hsa-miR-148a-3p	55	8		hsa-miR-1246	76	1	0	0	55	21						43.6684	hsa-miR-1246	52
53	hsa-miR-374b-5p	hsa-miR-27b-3p	53		hsa-let-7i-5p	55	9		hsa-miR-423-3p	77	1	0	0	55	22						44.0018	hsa-miR-423-3p	53
54	hsa-let-7g-5p	hsa-miR-4508	54		hsa-miR-378a-3p	55	11		hsa-miR-26b-5p	93	1	0	0	38	55						43.6677	hsa-miR-26b-5p	54
55	hsa-miR-374a-5p	hsa-miR-142-5p	55		hsa-miR-22-3p	55	12		hsa-miR-320b	78	1	0	0	55	23						44.3351	hsa-miR-320b	55
56	hsa-miR-532-5p	hsa-miR-7-5p	56		hsa-miR-151a-3p	55	14		hsa-miR-197-3p	95	1	0	0	40	55						45.0011	hsa-miR-197-3p	56
57	hsa-miR-15b-5p	hsa-miR-127-3p	57		hsa-miR-185-5p	55	15		hsa-let-7a-5p	81	1	0	0	55	26						45.3351	hsa-let-7a-5p	57
58	hsa-miR-193b-3p	hsa-miR-3158-3p	58		hsa-miR-143-3p	55	16		hsa-miR-101-3p	82	1	0	0	55	27						45.6684	hsa-miR-101-3p	58
59	hsa-miR-145-5p	hsa-miR-941	59		hsa-miR-140-3p	55	18		hsa-miR-885-5p	96	1	0	0	41	55						45.6679	hsa-miR-885-5p	59
60	hsa-miR-221-3p	hsa-miR-193a-5p	60		hsa-let-7g-5p	54	20		hsa-miR-1307-3p	84	1	0	0	55	29						46.3351	hsa-miR-1307-3p	60
					hsa-miR-1246	55	21		hsa-miR-99a-5p	85	1	0	0	55	30						46.6684	hsa-miR-99a-5p	61
					hsa-miR-423-3p	55	22		hsa-miR-629-5p	86	1	0	0	55	31						47.0017	hsa-miR-629-5p	62
					hsa-miR-320b	55	23		hsa-miR-660-5p	98	1	0	0	43	55						47.0012	hsa-miR-660-5p	63
					hsa-let-7a-5p	55	26		hsa-miR-10b-5p	87	1	0	0	55	32						47.3351	hsa-miR-10b-5p	64
					hsa-miR-101-3p	55	27		hsa-let-7f-5p	88	1	0	0	55	33						47.6684	hsa-let-7f-5p	65
					hsa-miR-1307-3p	55	29		hsa-miR-3615	89	1	0	0	55	34						48.0017	hsa-miR-3615	66
					hsa-miR-99a-5p	55	30		hsa-miR-29a-3p	100	1	0	0	45	55						48.3346	hsa-miR-29a-3p	67
					hsa-miR-629-5p	55	31		hsa-miR-486-3p	92	1	0	0	55	37						49.0017	hsa-miR-486-3p	68
					hsa-miR-10b-5p	55	32		hsa-miR-139-5p	101	1	0	0	46	55						49.0014	hsa-miR-139-5p	69
					hsa-let-7f-5p	55	33		hsa-miR-744-5p	93	1	0	0	55	38						49.335	hsa-miR-744-5p	70
					hsa-miR-3615	55	34		hsa-miR-532-5p	95	1	0	0	55	39						49.6684	hsa-miR-532-5p	71
					hsa-miR-486-3p	55	37		hsa-miR-106b-3p	96	1	0	0	55	41						50.335	hsa-miR-106b-3p	72
					hsa-miR-744-5p	55	38		hsa-miR-20b-5p	103	1	0	0	48	55						50.3347	hsa-miR-20b-5p	73
					hsa-miR-532-5p	56	39		hsa-miR-99b-5p	97	1	0	0	55	42						50.6684	hsa-miR-99b-5p	74
					hsa-miR-106b-3p	55	41		hsa-miR-320c	98	1	0	0	55	43						51.0017	hsa-miR-320c	75
					hsa-miR-99b-5p	55	42		hsa-miR-574-3p	104	1	0	0	49	55						51.0014	hsa-miR-574-3p	76
					hsa-miR-320c	55	43		hsa-miR-27a-3p	105	1	0	0	50	55						51.6681	hsa-miR-27a-3p	77
					hsa-miR-103a-3p	55	48		hsa-miR-103a-3p	103	1	0	0	55	48						52.6683	hsa-miR-103a-3p	78
					hsa-miR-181a-5p	55	49		hsa-miR-181a-5p	104	1	0	0	55	49						53.0017	hsa-miR-181a-5p	79
					hsa-miR-2110	55	50		hsa-miR-2110	105	1	0	0	55	50						53.335	hsa-miR-2110	80

## Sheet: Overall ranking - serum
Supplementary table S2D. Overall ranking of the top 50 miRNAs in studies that used in serum studies. In step 2 and step 3, a counterweight (digit 55) was used for miRNAs from the individual study miRNA ranking that were not present in one of the other studies or had a ranking position above 50.
Step 1: List of miRNAs per study						Step 2: Ranking position of each miRNA per study					Step 3: Top 50 consistency									Step 4: Establishing the relative percentage of samples per study					Step 5: Orderly presentation of overall ranking, weighting in the relative percentage of samples per study and top 50 consistency and check for presence in 754 miRNA panel used for the NAF samples
Ranking position	Kangas et al (2017)16	Valbuena et al (2019)17	NAF study - healthy cohort	Ranking position (until 50)		List of miRNAs	Kangas et al (2017)16	Valbuena et al (2019)17	NAF study - healthy cohort		List of miRNAs	Sum of the ranking positions per miRNA	How many times present in the top 50s (0-3)	How many times present in the top 20s (0-3)	How many times present in the top 10s (0-3)	Kangas et al (2017)16	Valbuena et al (2019)17	NAF study - healthy cohort			Kangas et al (2017)16	Valbuena et al (2019)17	NAF study - healthy cohort		Overall ranking	List of miRNAs	Ranking position	Top 50 miRNAs present in 754-panel?
1	hsa-miR-486-5p	hsa-miR-451a	hsa-miR-451a	1		hsa-miR-486-5p	1	55	8		hsa-miR-451a	6	3	3	3	4	1	1		Number of samples	28 samples	66 samples	23 samples		1.75	hsa-miR-451a	1	Yes
2	hsa-miR-92a-3p	hsa-miR-148a-3p	hsa-miR-23a-3p	2		hsa-miR-92a-3p	2	8	3		hsa-miR-92a-3p	13	3	3	3	2	8	3		Relative percentage of samples, compared to the other studies	0.25	0.5	0.25		5.25	hsa-miR-92a-3p	2	Yes
3	hsa-miR-16-5p	hsa-let-7a-5p	hsa-miR-92a-3p	3		hsa-miR-16-5p	3	28	7		hsa-miR-26a-5p	27	3	3	2	8	7	12							8.5	hsa-miR-26a-5p	3	Yes
4	hsa-miR-451a	hsa-miR-21-5p	hsa-miR-92b-3p	4		hsa-miR-451a	4	1	1		hsa-miR-22-3p	33	3	3	1	5	12	16							11.25	hsa-miR-22-3p	4	Yes
5	hsa-miR-22-3p	hsa-let-7f-5p	hsa-miR-223-3p	5		hsa-miR-22-3p	5	12	16		hsa-miR-25-3p	32	3	3	1	11	15	6							11.75	hsa-miR-25-3p	5	Yes
6	hsa-miR-423-5p	hsa-let-7b-5p	hsa-miR-25-3p	6		hsa-miR-423-5p	6	9	26		hsa-miR-423-5p	41	3	2	2	6	9	26							12.5	hsa-miR-423-5p	6	Yes
7	hsa-miR-181a-5p	hsa-miR-26a-5p	hsa-miR-16-5p	7		hsa-miR-181a-5p	7	33	32		hsa-miR-21-5p	61	3	1	1	22	4	35							16.25	hsa-miR-21-5p	7	Yes
8	hsa-miR-26a-5p	hsa-miR-92a-3p	hsa-miR-486-5p	8		hsa-miR-26a-5p	8	7	12		hsa-miR-16-5p	38	3	2	2	3	28	7							16.5	hsa-miR-16-5p	8	Yes
9	hsa-miR-142-5p	hsa-miR-423-5p	hsa-miR-144-3p	9		hsa-miR-142-5p	9	19	55		hsa-miR-148a-3p	66	3	1	1	24	2	40							17	hsa-miR-148a-3p	9	Yes
10	hsa-miR-103a-3p	hsa-miR-122-5p	hsa-miR-26b-5p	10		hsa-miR-103a-3p	10	36	55		hsa-let-7a-5p	74	2	2	1	16	3	55							19.25	hsa-let-7a-5p	10	Yes
11	hsa-miR-25-3p	hsa-let-7i-5p	hsa-miR-17-5p	11		hsa-miR-25-3p	11	15	6		hsa-let-7f-5p	73	2	2	1	13	5	55							19.5	hsa-let-7f-5p	11	Yes
12	hsa-miR-10b-5p	hsa-miR-22-3p	hsa-miR-26a-5p	12		hsa-miR-10b-5p	12	43	43		hsa-miR-27a-3p	73	3	0	0	28	21	24							23.5	hsa-miR-27a-3p	12	Yes
13	hsa-let-7f-5p	hsa-let-7g-5p	hsa-miR-19b-3p	13		hsa-let-7f-5p	13	5	55		hsa-miR-122-5p	85	2	2	1	55	10	20							23.75	hsa-miR-122-5p	13	Yes
14	hsa-miR-126-5p	hsa-miR-30d-5p	hsa-miR-146a-5p	14		hsa-miR-126-5p	14	55	22		hsa-let-7b-5p	95	2	1	1	55	6	34							25.25	hsa-let-7b-5p	14	Yes
15	hsa-miR-101-3p	hsa-miR-25-3p	hsa-miR-221-3p	15		hsa-miR-101-3p	15	20	55		hsa-miR-142-5p	83	2	2	1	9	19	55							25.5	hsa-miR-142-5p	15	Yes
16	hsa-let-7a-5p	hsa-miR-126-3p	hsa-miR-22-3p	16		hsa-let-7a-5p	16	3	55		hsa-miR-30d-5p	88	2	2	0	19	14	55							25.5	hsa-miR-30d-5p	16	Yes
17	hsa-miR-15a-5p	hsa-miR-24-3p	hsa-miR-150-5p	17		hsa-miR-15a-5p	17	55	55		hsa-miR-181a-5p	72	3	1	1	7	33	32							26.25	hsa-miR-181a-5p	17	Yes
18	hsa-miR-27b-3p	hsa-miR-320a-3p	hsa-miR-126-3p	18		hsa-miR-27b-3p	18	42	55		hsa-miR-126-3p	89	2	2	0	55	16	18							26.25	hsa-miR-126-3p	18	Yes
19	hsa-miR-30d-5p	hsa-miR-142-5p	hsa-miR-652-3p	19		hsa-miR-30d-5p	19	14	55		hsa-miR-191-5p	85	3	0	0	26	22	37							26.75	hsa-miR-191-5p	19	Yes
20	hsa-miR-30e-5p	hsa-miR-101-3p	hsa-miR-122-5p	20		hsa-miR-30e-5p	20	27	55		hsa-let-7i-5p	98	2	1	0	32	11	55							27.25	hsa-let-7i-5p	20	Yes
21	hsa-miR-107	hsa-miR-27a-3p	hsa-miR-19a-3p	21		hsa-miR-107	21	55	39		hsa-miR-101-3p	90	2	2	0	15	20	55							27.5	hsa-miR-101-3p	21	Yes
22	hsa-miR-21-5p	hsa-miR-191-5p	hsa-miR-126-5p	22		hsa-miR-21-5p	22	4	35		hsa-miR-24-3p	95	2	1	0	55	17	23							28	hsa-miR-24-3p	22	Yes
23	hsa-miR-10a-5p	hsa-miR-143-3p	hsa-miR-24-3p	23		hsa-miR-10a-5p	23	55	55		hsa-let-7g-5p	101	2	1	0	55	13	33							28.5	hsa-let-7g-5p	23	Yes
24	hsa-miR-148a-3p	hsa-miR-146a-5p	hsa-miR-27a-3p	24		hsa-miR-148a-3p	24	2	40		hsa-miR-26b-5p	90	2	1	1	55	25	10							28.75	hsa-miR-26b-5p	24	Yes
25	hsa-miR-192-5p	hsa-miR-26b-5p	hsa-miR-20a-5p	25		hsa-miR-192-5p	25	55	55		hsa-miR-146a-5p	93	2	1	0	55	24	14							29.25	hsa-miR-146a-5p	25	Yes
26	hsa-miR-191-5p	hsa-let-7d-5p	hsa-miR-423-5p	26		hsa-miR-191-5p	26	22	37		hsa-miR-486-5p	64	2	2	2	1	55	8							29.75	hsa-miR-486-5p	26	Yes
27	hsa-miR-143-3p	hsa-miR-30e-5p	hsa-miR-484	27		hsa-miR-143-3p	27	23	55		hsa-miR-223-3p	83	3	1	1	40	38	5							30.25	hsa-miR-223-3p	27	Yes
28	hsa-miR-27a-3p	hsa-miR-16-5p	hsa-miR-93-5p	28		hsa-miR-27a-3p	28	21	24		hsa-miR-144-3p	88	3	1	1	45	34	9							30.5	hsa-miR-144-3p	28	Yes
29	hsa-miR-199b-3p	hsa-miR-423-3p	hsa-miR-628-3p	29		hsa-miR-199b-3p	29	55	55		hsa-miR-143-3p	105	2	0	0	27	23	55							32	hsa-miR-143-3p	29	Yes
30	hsa-miR-199a-3p	hsa-miR-16-2-3p	hsa-miR-199a-3p	30		hsa-miR-199a-3p	30	55	30		hsa-miR-30e-5p	102	2	1	0	20	27	55							32.25	hsa-miR-30e-5p	30	Yes
31	hsa-miR-423-3p	hsa-miR-140-3p	hsa-miR-325	31		hsa-miR-423-3p	31	29	55		hsa-miR-320a-3p	111	2	1	0	38	18	55							32.25	hsa-miR-320a-3p	31	Yes
32	hsa-let-7i-5p	hsa-miR-185-5p	hsa-miR-181a-5p	32		hsa-let-7i-5p	32	11	55		hsa-miR-103a-3p	101	2	1	1	10	36	55							34.25	hsa-miR-103a-3p	32	Yes
33	hsa-miR-186-5p	hsa-miR-181a-5p	hsa-let-7g-5p	33		hsa-miR-186-5p	33	55	45		hsa-miR-10b-5p	98	3	1	0	12	43	43							35.25	hsa-miR-10b-5p	33	Yes
34	hsa-miR-150-5p	hsa-miR-144-3p	hsa-let-7b-5p	34		hsa-miR-150-5p	34	55	17		hsa-miR-423-3p	115	2	0	0	31	29	55							36	hsa-miR-423-3p	34	Yes
35	hsa-miR-30a-5p	hsa-miR-223-5p	hsa-miR-21-5p	35		hsa-miR-30a-5p	35	55	55		hsa-miR-126-5p	91	2	1	0	14	55	22							36.5	hsa-miR-126-5p	35	Yes
36	hsa-miR-151a-3p	hsa-miR-103a-3p	hsa-miR-125a-5p	36		hsa-miR-151a-3p	36	41	48		hsa-miR-27b-3p	115	2	1	0	18	42	55							39.25	hsa-miR-27b-3p	36	Yes
37	hsa-miR-484	hsa-miR-148b-3p	hsa-miR-191-5p	37		hsa-miR-484	37	49	27		hsa-miR-16-2-3p	127	2	0	0	42	30	55							39.25	hsa-miR-16-2-3p	37	Yes
38	hsa-miR-320a-3p	hsa-miR-223-3p	hsa-miR-130a-3p	38		hsa-miR-320a-3p	38	18	55		hsa-miR-150-5p	106	2	1	0	34	55	17							40.25	hsa-miR-150-5p	38	Yes
39	hsa-miR-486-3p	hsa-miR-99a-5p	hsa-miR-107	39		hsa-miR-486-3p	39	55	55		hsa-miR-92b-3p	106	2	1	1	47	55	4							40.25	hsa-miR-92b-3p	39	Yes
40	hsa-miR-223-3p	hsa-miR-128-3p	hsa-miR-148a-3p	40		hsa-miR-223-3p	40	38	5		hsa-miR-484	113	3	0	0	37	49	27							40.5	hsa-miR-484	40	Yes
41	hsa-miR-425-5p	hsa-miR-151a-3p	hsa-miR-145-5p	41		hsa-miR-425-5p	41	55	46		hsa-let-7d-5p	136	1	0	0	55	26	55							40.5	hsa-let-7d-5p	41	Yes
42	hsa-miR-16-2-3p	hsa-miR-27b-3p	hsa-miR-148b-3p	42		hsa-miR-16-2-3p	42	30	55		hsa-miR-151a-3p	125	3	0	0	36	41	48							41.5	hsa-miR-151a-3p	42	Yes
43	hsa-miR-320b	hsa-miR-10b-5p	hsa-miR-10b-5p	43		hsa-miR-320b	43	55	55		hsa-miR-185-5p	134	2	0	0	55	32	47							41.5	hsa-miR-185-5p	43	Yes
44	hsa-miR-128-3p	hsa-miR-222-3p	hsa-miR-151a-5p	44		hsa-miR-128-3p	44	40	55		hsa-miR-23a-3p	112	1	1	1	55	55	2							41.75	hsa-miR-23a-3p	44	Yes
45	hsa-miR-144-3p	hsa-miR-340-5p	hsa-miR-186-5p	45		hsa-miR-144-3p	45	34	9		hsa-miR-107	115	2	0	0	21	55	39							42.5	hsa-miR-107	45	Yes
46	hsa-miR-375-3p	hsa-miR-182-5p	hsa-miR-425-5p	46		hsa-miR-375-3p	46	55	55		hsa-miR-199a-3p	115	2	0	0	30	55	30							42.5	hsa-miR-199a-3p	46	Yes
47	hsa-miR-92b-3p	hsa-miR-146b-5p	hsa-miR-185-5p	47		hsa-miR-92b-3p	47	55	4		hsa-miR-148b-3p	134	2	0	0	55	37	42							42.75	hsa-miR-148b-3p	47	Yes
48	hsa-miR-182-5p	hsa-miR-363-3p	hsa-miR-151a-3p	48		hsa-miR-182-5p	48	46	55		hsa-miR-140-3p	141	1	0	0	55	31	55							43	hsa-miR-140-3p	48	Yes
49	hsa-miR-363-3p	hsa-miR-484	hsa-miR-448	49		hsa-miR-363-3p	49	48	55		hsa-miR-17-5p	121	1	1	0	55	55	11							44	hsa-miR-17-5p	49	Yes
50	hsa-miR-93-5p	hsa-miR-532-5p	hsa-miR-342-3p	50		hsa-miR-93-5p	50	55	28		hsa-miR-19b-3p	123	1	1	0	55	55	13							44.5	hsa-miR-19b-3p	50	Yes
51	hsa-miR-30c-5p	hsa-miR-192-5p	hsa-miR-140-3p			hsa-let-7b-5p	55	6	34		hsa-miR-128-3p	139	2	0	0	44	40	55							44.75	hsa-miR-128-3p	51
52	hsa-miR-126-3p	hsa-miR-186-5p	hsa-miR-361-5p			hsa-miR-122-5p	55	10	20		hsa-miR-223-5p	145	1	0	0	55	35	55							45	hsa-miR-223-5p	52
53	hsa-let-7d-3p	hsa-miR-30c-5p	hsa-miR-125b-5p			hsa-let-7g-5p	55	13	33		hsa-miR-221-3p	125	1	1	0	55	55	15							45	hsa-miR-221-3p	53
54	hsa-miR-140-3p	hsa-miR-23a-3p	hsa-miR-181c-5p			hsa-miR-126-3p	55	16	18		hsa-miR-15a-5p	127	1	1	0	17	55	55							45.5	hsa-miR-15a-5p	54
55	hsa-miR-151b	hsa-miR-221-3p	hsa-miR-222-3p			hsa-miR-24-3p	55	17	23		hsa-miR-652-3p	129	1	1	0	55	55	19							46	hsa-miR-652-3p	55
56	hsa-miR-378a-3p	hsa-let-7c-5p	hsa-miR-378a-3p			hsa-miR-146a-5p	55	24	14		hsa-miR-19a-3p	131	1	0	0	55	55	21							46.5	hsa-miR-19a-3p	56
57	hsa-miR-941	hsa-miR-10a-5p	hsa-miR-423-3p			hsa-miR-26b-5p	55	25	10		hsa-miR-10a-5p	133	1	0	0	23	55	55							47	hsa-miR-10a-5p	57
58	hsa-miR-151a-5p	hsa-miR-144-5p	hsa-miR-532-5p			hsa-let-7d-5p	55	26	55		hsa-miR-186-5p	133	2	0	0	33	55	45							47	hsa-miR-186-5p	58
59	hsa-miR-29a-3p	hsa-miR-93-5p	hsa-miR-374b-5p			hsa-miR-140-3p	55	31	55		hsa-miR-93-5p	133	2	0	0	50	55	28							47	hsa-miR-93-5p	59
60	hsa-miR-144-5p	hsa-miR-183-5p	hsa-miR-339-5p			hsa-miR-185-5p	55	32	47		hsa-miR-99a-5p	149	1	0	0	55	39	55							47	hsa-miR-99a-5p	60
						hsa-miR-223-5p	55	35	55		hsa-miR-192-5p	135	1	0	0	25	55	55							47.5	hsa-miR-192-5p	61
						hsa-miR-148b-3p	55	37	42		hsa-miR-20a-5p	135	1	0	0	55	55	25							47.5	hsa-miR-20a-5p	62
						hsa-miR-99a-5p	55	39	55		hsa-miR-199b-3p	139	1	0	0	29	55	55							48.5	hsa-miR-199b-3p	63
						hsa-miR-222-3p	55	44	55		hsa-miR-628-3p	139	1	0	0	55	55	29							48.5	hsa-miR-628-3p	64
						hsa-miR-340-5p	55	45	55		hsa-miR-182-5p	149	2	0	0	48	46	55							48.75	hsa-miR-182-5p	65
						hsa-miR-146b-5p	55	47	55		hsa-miR-325	141	1	0	0	55	55	31							49	hsa-miR-325	66
						hsa-miR-532-5p	55	50	55		hsa-miR-425-5p	142	2	0	0	41	55	46							49.25	hsa-miR-425-5p	67
						hsa-miR-23a-3p	55	55	2		hsa-miR-222-3p	154	1	0	0	55	44	55							49.5	hsa-miR-222-3p	68
						hsa-miR-17-5p	55	55	11		hsa-miR-30a-5p	145	1	0	0	35	55	55							50	hsa-miR-30a-5p	69
						hsa-miR-19b-3p	55	55	13		hsa-miR-363-3p	152	2	0	0	49	48	55							50	hsa-miR-363-3p	70
						hsa-miR-221-3p	55	55	15		hsa-miR-340-5p	155	1	0	0	55	45	55							50	hsa-miR-340-5p	71
						hsa-miR-652-3p	55	55	19		hsa-miR-125a-5p	146	1	0	0	55	55	36							50.25	hsa-miR-125a-5p	72
						hsa-miR-19a-3p	55	55	21		hsa-miR-130a-3p	148	1	0	0	55	55	38							50.75	hsa-miR-130a-3p	73
						hsa-miR-20a-5p	55	55	25		hsa-miR-486-3p	149	1	0	0	39	55	55							51	hsa-miR-486-3p	74
						hsa-miR-628-3p	55	55	29		hsa-miR-146b-5p	157	1	0	0	55	47	55							51	hsa-miR-146b-5p	75
						hsa-miR-325	55	55	31		hsa-miR-145-5p	151	1	0	0	55	55	41							51.5	hsa-miR-145-5p	76
						hsa-miR-125a-5p	55	55	36		hsa-miR-320b	153	1	0	0	43	55	55							52	hsa-miR-320b	77
						hsa-miR-130a-3p	55	55	38		hsa-miR-151a-5p	154	1	0	0	55	55	44							52.25	hsa-miR-151a-5p	78
						hsa-miR-145-5p	55	55	41		hsa-miR-532-5p	160	1	0	0	55	50	55							52.5	hsa-miR-532-5p	79
						hsa-miR-151a-5p	55	55	44		hsa-miR-375-3p	156	1	0	0	46	55	55							52.75	hsa-miR-375-3p	80
						hsa-miR-448	55	55	49		hsa-miR-448	159	1	0	0	55	55	49							53.5	hsa-miR-448	81
						hsa-miR-342-3p	55	55	50		hsa-miR-342-3p	160	1	0	0	55	55	50							53.75	hsa-miR-342-3p	82

## Sheet: References
List of references
1	Farazi TA, Horlings HM, Ten Hoeve JJ, Mihailovic A, Halfwerk H, Morozov P, et al. MicroRNA sequence and expression analysis in breast tumors by deep sequencing. Cancer Res. 2011;71(13):4443-53.
2	Tanic M, Yanowski K, Andres E, Gomez-Lopez G, Socorro MR, Pisano DG, et al. miRNA expression profiling of formalin-fixed paraffin-embedded (FFPE) hereditary breast tumors. Genom Data. 2015;3:75-9.
3	Hesse JE, Liu L, Innes CL, Cui Y, Palii SS, Paules RS. Genome-wide small RNA sequencing and gene expression analysis reveals a microRNA profile of cancer susceptibility in ATM-deficient human mammary epithelial cells. PLoS One. 2013;8(5):e64779.
4	Gong J, Wu Y, Zhang X, Liao Y, Sibanda VL, Liu W, et al. Comprehensive analysis of human small RNA sequencing data provides insights into expression profiles and miRNA editing. RNA Biol. 2014;11(11):1375-85.
5	van Herwijnen MJC, Driedonks TAP, Snoek BL, Kroon AMT, Kleinjan M, Jorritsma R, et al. Abundantly Present miRNAs in Milk-Derived Extracellular Vesicles Are Conserved Between Mammals. Front Nutr. 2018;5:81.
6	Rubio M, Bustamante M, Hernandez-Ferrer C, Fernandez-Orth D, Pantano L, Sarria Y, et al. Circulating miRNAs, isomiRs and small RNA clusters in human plasma and breast milk. PLoS One. 2018;13(3):e0193527.
7	Kahn S, Liao Y, Du X, Xu W, Li J, Lonnerdal B. Exosomal MicroRNAs in Milk from Mothers Delivering Preterm Infants Survive in Vitro Digestion and Are Taken Up by Human Intestinal Cells. Mol Nutr Food Res. 2018;62(11):e1701050.
8	Simpson MR, Brede G, Johansen J, Johnsen R, Storro O, Saetrom P, et al. Human Breast Milk miRNA, Maternal Probiotic Supplementation and Atopic Dermatitis in Offspring. PLoS One. 2015;10(12):e0143496.
9	Alsaweed M, Lai CT, Hartmann PE, Geddes DT, Kakulas F. Human Milk Cells and Lipids Conserve Numerous Known and Novel miRNAs, Some of Which Are Differentially Expressed during Lactation. PLoS One. 2016;11(4):e0152610.
10	Alsaweed M, Lai CT, Hartmann PE, Geddes DT, Kakulas F. Human Milk Cells Contain Numerous miRNAs that May Change with Milk Removal and Regulate Multiple Physiological Processes. Int J Mol Sci. 2016;17(6).
11	Liao Y, Du X, Li J, Lonnerdal B. Human milk exosomes and their microRNAs survive digestion in vitro and are taken up by human intestinal cells. Mol Nutr Food Res. 2017;61(11).
12	Kakimoto Y, Matsushima Y, Tanaka M, Hayashi H, Wang T, Yokoyama K, et al. MicroRNA profiling of gastric content from breast-fed and formula-fed infants to estimate last feeding: a pilot study. Int J Legal Med. 2020;134(3):903-9.
13	Munch EM, Harris RA, Mohammad M, Benham AL, Pejerrey SM, Showalter L, et al. Transcriptome profiling of microRNA by Next-Gen deep sequencing reveals known and novel miRNA species in the lipid fraction of human breast milk. PLoS One. 2013;8(2):e50564.
14	Alsaweed M, Lai CT, Hartmann PE, Geddes DT, Kakulas F. Human milk miRNAs primarily originate from the mammary gland resulting in unique miRNA profiles of fractionated milk. Sci Rep. 2016;6:20680.
15	Cuk K, Zucknick M, Madhavan D, Schott S, Golatta M, Heil J, et al. Plasma microRNA panel for minimally invasive detection of breast cancer. PLoS One. 2013;8(10):e76729.
16	Kangas R, Tormakangas T, Fey V, Pursiheimo J, Miinalainen I, Alen M, et al. Aging and serum exomiR content in women-effects of estrogenic hormone replacement therapy. Sci Rep. 2017;7:42702.
17	Valbuena GN, Apostolidou S, Roberts R, Barnes J, Alderton W, Harper L, et al. The 14q32 maternally imprinted locus is a major source of longitudinally stable circulating microRNAs as measured by small RNA sequencing. Sci Rep. 2019;9(1):15787.
