# Supplementary material for: The Physiological MicroRNA Landscape in Nipple Aspirate Fluid: Differences and Similarities with Breast Tissue, Breast Milk, Plasma and Serum
Source: Int J Mol Sci. 2020 Nov 11;21(22):8466. doi: 10.3390/ijms21228466 (PMC7696615; doi:10.3390/ijms21228466)
Supplement: Supplementary file 1 [file ijms-21-08466-s001.zip › Supplementary Table S3.xlsx]

## Sheet: Baseline all studies
Supplementary table S3: Study subjects' and sample characteristics of the studies included in the ranking.
	Biosample		Breast tissue						Breast milk											Plasma			Serum				NAF
	Authors		Farazi et al (2011)	Tanic et al (2015)	Farazi et al (2011)	Hesse et al (2013)	Gong et al (2014)		van Herwijnen et al (2018)	Rubio et al (2018)	Kahn et al (2018)	Simpson et al (2015)	Alsaweed et al (2016)	Alsaweed et al (2016)	Liao et al (2017)	Kakimoto et al (2019)	Munch et al (2013)	Alsaweed et al (2016)		Rubio et al (2018)	Cuk et al (2013)		Kangas et al (2017)	Valbuena et al (2019)	NAF study - healthy cohort		DENSE and DENSE-on cohorts
	PMID		21586611	26484152	21586611	23741392	25692236		30280098	29505615	29644801	26657066	27074017	27322254	28688106	31832755	23418415	26854194		29505615	22927033		28195143	31673048	NA		NA
	Reference number (see references tab)		1	2	1	3	4		5	6	7	8	9	10	11	12	13	14		6	15		16	17	NA		NA
Study subject characteristics	Number of healthy women (n)		11	4	1	1 18	NA		4	10a	10	54	10	16	12	2	3	10		15	10		28	66	23		41
	Age (years)		NM	NM	NM	21 18	NM		NM	NMa	NM	NM	Mean=32.4 (+/-3.86)	NM	NM	NM	Mean=23.33 (+/-3.18)	NM		Mean=32.93 (range=23-40)	NMf		Mean=49	Median=65 (range=53-81)	Mean=56.1 (SD=8.37)		Median = 55 (range = 50-72)
	BMI		NM	NM	NM	NM	NM		NM	NM	NM	NM	NM	NM	NM	NM	Mean=25.22 (+/-0.13)	NM		NM	NMf		Mean=26.7	Median=25.85	Mean=23.27 (SD=3.17)d		Median=24.21 (range=18.36-38.82)e
	Smoker		NM	NM	NM	NM	NM		NM	NMa	NM	NM	NM	NM	NM	NM	NM	NM		n=1 (6.7%)b	NMf		NM	NM	0 (0%)		Unknown
	Parous, n (%)		NM	NM	NM	NM	NM		NM	10 (100%)	10 (100%)	54 (100%)	10 (100%)	16 (100%)	12 (100%)	2 (100%)	3 (100%)	10 (100%)		15 (100%)	NMf		NM	NM	20 (86.95%)		33 (80.49%)
	Breast density categoryc		NM	NM	NM	NM	NM		NM	NM	NM	NM	NM	NM	NM	NM	NM	NM		NM	NM		NM	NM	Unknown		A: n=20; D: n=21
Sample characteristics	Number of healthy samples used in the study		11	4	1 cell line	1 cell line	NA		4	10	10	54	45	20	24	2	6	10		15	10		28	66	23		41
	Sample timing (days/months post-partum)		NA	NA	NA	NA	NA		3–9 months post-partum	48-72 hours post-partum	NM	3 months post-partum	2-4-6 months post-partum	2 months post-partum	1-8 months post-partum	9-12 months post-partum	7.67 weeks (+/-0.88) post-partum	2 months post-partum		48-72 hours postpartum	NA		NA	NA	NA		NA
	Sample fraction used in the study		Breast tissue	Breast tissue	Mammary epithelial cells (MCF10A cell line)	Mammary epithelial cells (HME-CC cell line)	Control breast tissue		Milk (EV pellets)	Skim milk	Skim milk	Skim milk	Purified cells and lipids fractions	Cells, skim milk, lipids	Skim milk	Milk	Milk fat	Cells and lipids		Plasma	Plasma		Serum	Serum	Serum		Whole NAF
	Sample fraction used for the ranking of current paper		Breast tissue	Breast tissue	Mammary epithelial cells (MCF10A cell line)	Mammary epithelial cells (HME-CC cell line)	Control breast tissue		Milk (EV pellets)	Skim milk	Skim milk	Skim milk	Purified cells and lipids fractions combined	Cells, skim milk, lipids combined	Skim milk	Milk	Milk fat	Cells and lipids combined		Plasma	Plasma		Serum	Serum	Serum		Whole NAF
Sample technique and sample analysis	RNA/miRNA isolation method		Modified Trizol (Invitrogen) protocol	NM	Modified Trizol (Invitrogen) protocol	Ambion mirVana miRNA isolation kit	NM		miRNeasy Micro kit according to the small RNA enrichment protocol (Qiagen)	miRNeasy Serum/Plasma kit (Qiagen, Cat No.: 217184)	Enzymatic digestion	miRNeasy kit (Qiagen) without the optional Buffer RWT and second Buffer RPE washing steps	miRNeasy mini Kit (Qiagen) and miRNCURY RNA Isolation-Biofluids Kit (Exiqon)	miRNeasy mini Kit (Qiagen)	Enzymatic digestion	miRNeasy mini Kit (Qiagen)	The applied Biosystems mirVANA protocol (AM1560)	miRNeasy mini Kit (Qiagen) and miRNCURY RNA Isolation-Biofluids Kit (Exiqon)		miRNeasy Serum/Plasma kit (Qiagen, Cat No.: 217184)	miRNeasy Mini Kit Colums (Qiagen)		Trisure reagent (Bioline) with slight modifications	mirVARNA PARIS Kit (Thermo Fisher Part Number 1556 M Rev C, 01/2011)	miRNeasy serum/plasma kit (Qiagen)		Allprep Universal DNA/RNA/miRNA kit (Qiagen, cat nr 80224)
	Technique		Small RNA sequencing	microRNA Array (Exiqon)	Small RNA sequencing	Illumina sequening	Sequencing (Illumina database)		miRNA sequencing (HiSeq 2000 (Illumina))	Sequencing	Sequencing (HiSeq 2500 ultra-high-throughput)	Small RNA sequencing (HiSeq 2000 (Illumina))	Deep sequencing (Illumina HiSeq 2000)	Small RNA sequencing (Illumina HiSeq 2000)	NGS (SR50 Rapid Run Mode on Illumina Hiseq2500)	Deep sequencing	Small RNA sequencing (Illumina GA-I Analyzer)	TaqMan OpenArray analysis (LifeTechnologies)		Sequencing	TaqMan low-density arrays		NGS	Sequencing	miRNA profiling		miRNA profiling
	Number of miRNAs in the panel		NA	1263	NA	NA	NA		NA	NA	NA	NA	NM	NM	NA	NA	NA	681		NA	667		NA	NA	754		754

## Sheet: Foot notes
	Foot notes
	NM: Not mentioned
	NA: Not applicable.
	NGS: Next generation sequencing.
	NAF: Nipple Aspirate Fluid.
	a. In Rubio et al, characteristics of the women refer to 15 women, while milk was only available from 10 of them.
	b. In Rubio et al, smoking refers to smoking during pregnancy.
	c. Breast density can be classified in A, B, C and D.
	d. One missing.
	e. Three missings.
	f. Only a baseline table for the 80 controls was presented, not for the 10 controls from whom the profiling was performed.

## Sheet: References
	List of references
1	Farazi TA, Horlings HM, Ten Hoeve JJ, Mihailovic A, Halfwerk H, Morozov P, et al. MicroRNA sequence and expression analysis in breast tumors by deep sequencing. Cancer Res. 2011;71(13):4443-53.
2	Tanic M, Yanowski K, Andres E, Gomez-Lopez G, Socorro MR, Pisano DG, et al. miRNA expression profiling of formalin-fixed paraffin-embedded (FFPE) hereditary breast tumors. Genom Data. 2015;3:75-9.
3	Hesse JE, Liu L, Innes CL, Cui Y, Palii SS, Paules RS. Genome-wide small RNA sequencing and gene expression analysis reveals a microRNA profile of cancer susceptibility in ATM-deficient human mammary epithelial cells. PLoS One. 2013;8(5):e64779.
4	Gong J, Wu Y, Zhang X, Liao Y, Sibanda VL, Liu W, et al. Comprehensive analysis of human small RNA sequencing data provides insights into expression profiles and miRNA editing. RNA Biol. 2014;11(11):1375-85.
5	van Herwijnen MJC, Driedonks TAP, Snoek BL, Kroon AMT, Kleinjan M, Jorritsma R, et al. Abundantly Present miRNAs in Milk-Derived Extracellular Vesicles Are Conserved Between Mammals. Front Nutr. 2018;5:81.
6	Rubio M, Bustamante M, Hernandez-Ferrer C, Fernandez-Orth D, Pantano L, Sarria Y, et al. Circulating miRNAs, isomiRs and small RNA clusters in human plasma and breast milk. PLoS One. 2018;13(3):e0193527.
7	Kahn S, Liao Y, Du X, Xu W, Li J, Lonnerdal B. Exosomal MicroRNAs in Milk from Mothers Delivering Preterm Infants Survive in Vitro Digestion and Are Taken Up by Human Intestinal Cells. Mol Nutr Food Res. 2018;62(11):e1701050.
8	Simpson MR, Brede G, Johansen J, Johnsen R, Storro O, Saetrom P, et al. Human Breast Milk miRNA, Maternal Probiotic Supplementation and Atopic Dermatitis in Offspring. PLoS One. 2015;10(12):e0143496.
9	Alsaweed M, Lai CT, Hartmann PE, Geddes DT, Kakulas F. Human Milk Cells and Lipids Conserve Numerous Known and Novel miRNAs, Some of Which Are Differentially Expressed during Lactation. PLoS One. 2016;11(4):e0152610.
10	Alsaweed M, Lai CT, Hartmann PE, Geddes DT, Kakulas F. Human Milk Cells Contain Numerous miRNAs that May Change with Milk Removal and Regulate Multiple Physiological Processes. Int J Mol Sci. 2016;17(6).
11	Liao Y, Du X, Li J, Lonnerdal B. Human milk exosomes and their microRNAs survive digestion in vitro and are taken up by human intestinal cells. Mol Nutr Food Res. 2017;61(11).
12	Kakimoto Y, Matsushima Y, Tanaka M, Hayashi H, Wang T, Yokoyama K, et al. MicroRNA profiling of gastric content from breast-fed and formula-fed infants to estimate last feeding: a pilot study. Int J Legal Med. 2020;134(3):903-9.
13	Munch EM, Harris RA, Mohammad M, Benham AL, Pejerrey SM, Showalter L, et al. Transcriptome profiling of microRNA by Next-Gen deep sequencing reveals known and novel miRNA species in the lipid fraction of human breast milk. PLoS One. 2013;8(2):e50564.
14	Alsaweed M, Lai CT, Hartmann PE, Geddes DT, Kakulas F. Human milk miRNAs primarily originate from the mammary gland resulting in unique miRNA profiles of fractionated milk. Sci Rep. 2016;6:20680.
15	Cuk K, Zucknick M, Madhavan D, Schott S, Golatta M, Heil J, et al. Plasma microRNA panel for minimally invasive detection of breast cancer. PLoS One. 2013;8(10):e76729.
16	Kangas R, Tormakangas T, Fey V, Pursiheimo J, Miinalainen I, Alen M, et al. Aging and serum exomiR content in women-effects of estrogenic hormone replacement therapy. Sci Rep. 2017;7:42702.
17	Valbuena GN, Apostolidou S, Roberts R, Barnes J, Alderton W, Harper L, et al. The 14q32 maternally imprinted locus is a major source of longitudinally stable circulating microRNAs as measured by small RNA sequencing. Sci Rep. 2019;9(1):15787.
18	Stampfer MR, Bartley JC. Induction of transformation and continuous cell lines from normal human mammary epithelial cells after exposure to benzo[a]pyrene. Proc Natl Acad Sci U S A. 1985;82(8):2394‐2398. doi:10.1073/pnas.82.8.2394. PMID: 3857588
