# Supplementary material for: The Physiological MicroRNA Landscape in Nipple Aspirate Fluid: Differences and Similarities with Breast Tissue, Breast Milk, Plasma and Serum
Source: Int J Mol Sci. 2020 Nov 11;21(22):8466. doi: 10.3390/ijms21228466 (PMC7696615; doi:10.3390/ijms21228466)
Supplement: Supplementary file 1 [file ijms-21-08466-s001.zip › Supplementary Table S4.xlsx]

## Sheet: Breast tissue as a reference
Supplementary table S4A. Percentage of overlapping miRNAs between the top 50 of breast tissue (reference) and the top 50 of each liquid sample type: NAF, breast milk, plasma and serum.
	Percentage of overlapping miRNAs	Number of overlapping miRNAs
Breast tissue (reference)	1	50
NAF	0.42	21
Breast milk	0.52	26
Plasma	0.42	21
Serum	0.56	28

## Sheet: NAF as a reference
Supplementary table S4B. Percentage of overlapping miRNAs between the top 50 of NAF (reference) and the top 50 of four sample types: breast tissue, breast milk, plasma and serum.
	Percentage of overlapping miRNAs	Number of overlapping miRNAs
NAF (reference)	1	50
Breast tissue	0.42	21
Breast milk	0.44	22
Plasma	0.44	22
Serum	0.42	21

## Sheet: Breast milk as a reference
Supplementary table S4C. Percentage of overlapping miRNAs between the top 50 of breast milk (reference) and the top 50 of four sample types: breast tissue, NAF, plasma and serum.
	Percentage of overlapping miRNAs	Number of overlapping miRNAs
Breast milk (reference)	1	50
Breast tissue	0.52	26
NAF	0.44	22
Plasma	0.54	27
Serum	0.52	26

## Sheet: Plasma as a reference
Supplementary table S4D. Percentage of overlapping miRNAs between the top 50 of plasma (reference) and the top 50 of four sample types: breast tissue, NAF, breast milk and serum.
	Percentage of overlapping miRNAs	Number of overlapping miRNAs
Plasma (reference)	1	50
Breast tissue	0.42	21
NAF	0.44	22
Breast milk	0.54	27
Serum	0.62	31

## Sheet: Serum as a reference
Supplementary table S4E. Percentage of overlapping miRNAs between the top 50 of serum (reference) and the top 50 of four sample types: breast tissue, NAF, breast milk and plasma.
	Percentage of overlapping miRNAs	Number of overlapping miRNAs
Serum (reference)	1	50
Breast tissue	0.56	28
NAF	0.42	21
Breast milk	0.52	26
Plasma	0.62	31

## Sheet: Overall overlap
Supplementary table S4F. Number and list of miRNAs overlapping with all sample type combinations. The table is ordered from the highest number of samples (n=5) to the lowest (n=1).
Samples	Total number of samples	Total number of miRNAs	miRNAs
Breast tissue, NAF, breast milk, plasma and serum	5	7	hsa-miR-148a-3p hsa-let-7b-5p hsa-miR-26a-5p hsa-miR-24-3p hsa-let-7g-5p hsa-miR-21-5p hsa-miR-22-3p
Breast tissue, breast milk, plasma and serum	4	6	hsa-miR-19b-3p hsa-miR-423-5p hsa-miR-30e-5p hsa-let-7i-5p hsa-miR-320a-3p hsa-miR-191-5p
Breast tissue, NAF, plasma and serum	4	1	hsa-miR-451a
NAF, breast milk, plasma and serum	4	4	hsa-miR-25-3p hsa-miR-92a-3p hsa-miR-16-5p hsa-miR-146a-5p
Breast tissue, NAF, breast milk and serum	4	2	hsa-miR-181a-5p hsa-miR-27a-3p
Breast tissue, NAF, breast milk and plasma	4	1	hsa-miR-30b-5p
Breast tissue, breast milk and serum	3	4	hsa-miR-101-3p hsa-let-7f-5p hsa-let-7a-5p hsa-miR-103a-3p
Breast tissue, NAF and breast milk	3	3	hsa-miR-29a-3p hsa-miR-125a-5p hsa-miR-99a-5p
Breast tissue, plasma and serum	3	3	hsa-miR-140-3p hsa-miR-126-3p hsa-miR-143-3p
NAF, plasma and serum	3	4	hsa-miR-17-5p hsa-miR-484 hsa-miR-223-3p hsa-miR-150-5p
Breast tissue, breast milk and plasma	3	2	hsa-miR-30a-5p hsa-let-7e-5p
Breast milk, plasma and serum	3	2	hsa-miR-30d-5p hsa-miR-151a-3p
Breast tissue, NAF and serum	3	1	hsa-miR-26b-5p
NAF, breast milk and plasma	3	1	hsa-miR-30c-5p
Breast tissue, NAF and plasma	3	1	hsa-miR-195-5p
Breast tissue and NAF	2	5	hsa-miR-221-3p hsa-miR-205-5p hsa-miR-125b-5p hsa-miR-145-5p hsa-miR-130a-3p
Breast tissue and serum	2	4	hsa-miR-199a-3p hsa-let-7d-5p hsa-miR-23a-3p hsa-miR-10b-5p
NAF and plasma	2	3	hsa-miR-342-3p hsa-miR-20a-5p hsa-miR-19a-3p
Breast milk and plasma	2	4	hsa-miR-375-3p hsa-miR-186-5p hsa-miR-146b-5p hsa-miR-378a-3p
Plasma and serum	2	4	hsa-miR-126-5p hsa-miR-185-5p hsa-miR-486-5p hsa-miR-122-5p
NAF and breast milk	2	4	hsa-miR-181b-5p hsa-miR-193b-3p hsa-miR-200c-3p hsa-miR-200b-3p
NAF and serum	2	2	hsa-miR-144-3p hsa-miR-92b-3p
Breast milk and serum	2	1	hsa-miR-27b-3p
Breast tissue and breast milk	2	1	hsa-miR-141-3p
Breast tissue	1	9	hsa-miR-497-5p hsa-miR-199a-5p hsa-miR-519d-3p hsa-miR-628-3p hsa-let-7c-5p hsa-miR-939-5p hsa-miR-100-5p hsa-miR-199b-3p hsa-miR-143-5p
NAF	1	11	hsa-miR-193a-3p hsa-miR-361-5p hsa-miR-34a-5p hsa-miR-652-3p hsa-miR-103a-2-5p hsa-miR-15a-5p hsa-miR-29b-3p hsa-miR-324-5p hsa-miR-203a-3p hsa-miR-365a-3p hsa-miR-210-3p
Breast milk	1	8	hsa-miR-29c-3p hsa-miR-335-5p hsa-miR-148a-5p hsa-miR-200a-3p hsa-miR-99b-5p hsa-miR-429 hsa-miR-182-5p hsa-miR-10a-5p
Plasma	1	7	hsa-miR-425-5p hsa-miR-106b-5p hsa-miR-93-5p hsa-miR-192-5p hsa-miR-106a-5p hsa-miR-222-3p hsa-miR-142-3p
Serum	1	5	hsa-miR-16-2-3p hsa-miR-142-5p hsa-miR-148b-3p hsa-miR-423-3p hsa-miR-107
Total number of miRNAs			110

## Sheet: VENN diagram overall overlap
Figure: Five-way Venn diagram showing the number of overlapping top 50 microRNAs across five sample types: breast tissue, NAF, breast milk, plasma and serum. See Supplementary Table S4F for the lists of microRNAs.

## Sheet: List of all 110 miRNAs
List of all miRNAs (n=110)
hsa-miR-24-3p
hsa-miR-21-5p
hsa-miR-23a-3p
hsa-let-7f-5p
hsa-miR-22-3p
hsa-let-7a-5p
hsa-let-7b-5p
hsa-miR-30a-5p
hsa-miR-125b-5p
hsa-let-7g-5p
hsa-miR-143-3p
hsa-miR-451a
hsa-miR-99a-5p
hsa-miR-320a-3p
hsa-miR-145-5p
hsa-miR-205-5p
hsa-miR-126-3p
hsa-miR-26a-5p
hsa-miR-19b-3p
hsa-let-7i-5p
hsa-let-7c-5p
hsa-miR-148a-3p
hsa-miR-199a-3p
hsa-miR-101-3p
hsa-miR-100-5p
hsa-miR-29a-3p
hsa-miR-103a-3p
hsa-let-7d-5p
hsa-miR-125a-5p
hsa-miR-141-3p
hsa-miR-199b-3p
hsa-miR-199a-5p
hsa-miR-181a-5p
hsa-miR-30b-5p
hsa-miR-497-5p
hsa-miR-30e-5p
hsa-miR-140-3p
hsa-miR-27a-3p
hsa-miR-130a-3p
hsa-miR-191-5p
hsa-miR-195-5p
hsa-miR-939-5p
hsa-let-7e-5p
hsa-miR-221-3p
hsa-miR-26b-5p
hsa-miR-10b-5p
hsa-miR-143-5p
hsa-miR-628-3p
hsa-miR-423-5p
hsa-miR-519d-3p
hsa-miR-146b-5p
hsa-miR-30d-5p
hsa-miR-375-3p
hsa-miR-200a-3p
hsa-miR-92a-3p
hsa-miR-182-5p
hsa-miR-99b-5p
hsa-miR-200c-3p
hsa-miR-200b-3p
hsa-miR-27b-3p
hsa-miR-429
hsa-miR-16-5p
hsa-miR-378a-3p
hsa-miR-186-5p
hsa-miR-151a-3p
hsa-miR-10a-5p
hsa-miR-25-3p
hsa-miR-181b-5p
hsa-miR-30c-5p
hsa-miR-193b-3p
hsa-miR-335-5p
hsa-miR-148a-5p
hsa-miR-146a-5p
hsa-miR-29c-3p
hsa-miR-122-5p
hsa-miR-223-3p
hsa-miR-486-5p
hsa-miR-150-5p
hsa-miR-17-5p
hsa-miR-484
hsa-miR-106a-5p
hsa-miR-20a-5p
hsa-miR-222-3p
hsa-miR-342-3p
hsa-miR-126-5p
hsa-miR-142-3p
hsa-miR-192-5p
hsa-miR-425-5p
hsa-miR-106b-5p
hsa-miR-19a-3p
hsa-miR-185-5p
hsa-miR-93-5p
hsa-miR-142-5p
hsa-miR-144-3p
hsa-miR-423-3p
hsa-miR-16-2-3p
hsa-miR-92b-3p
hsa-miR-107
hsa-miR-148b-3p
hsa-miR-203a-3p
hsa-miR-15a-5p
hsa-miR-34a-5p
hsa-miR-365a-3p
hsa-miR-652-3p
hsa-miR-210-3p
hsa-miR-361-5p
hsa-miR-29b-3p
hsa-miR-324-5p
hsa-miR-103a-2-5p
hsa-miR-193a-3p
