# Supplementary material for: The Physiological MicroRNA Landscape in Nipple Aspirate Fluid: Differences and Similarities with Breast Tissue, Breast Milk, Plasma and Serum
Source: Int J Mol Sci. 2020 Nov 11;21(22):8466. doi: 10.3390/ijms21228466 (PMC7696615; doi:10.3390/ijms21228466)
Supplement: Supplementary file 1 [file ijms-21-08466-s001.zip › Supplementary Table S5.xlsx]

## Sheet: NAF
Supplementary Table S5A. Proportion of immune-related miRNAs of the 50 most abundant miRNAs in NAF. Involvement of NAF miRNAs in immune processes was cross-checked with two database panels (1 and 2). Strict criteria were applied, namely that common mRNAs needed to be targeted by at least five miRNAs based on strong experimental evidence, which was defined as data derived from luciferase reporter …
Panel 1	MiRNA list for ab204064 Multiplex Circulating miRNA Immunology Fixed Panel. URL: https://docs.abcam.com/pdf/general/mirna-list-for-ab204064-immunology.pdf
Panel 2	Immune-related pre-miRNAs based on the annotation of the Pathway Central database (SABiosciences, MD, USA). URL: https://www.qiagen.com/gb/shop/genes-and-pathways/complete-biology-list/mirna-expression/
	Immune miRNAs	Panel 1 or 2		Ranking position	Top 50 NAF	Immune: yes (1)/no(0)			Number of immune-related miRNAs	Percentage of immune-related miRNAs
1	hsa-let-7a-5p	1		1	hsa-miR-205-5p	1		top 10	10	1
2	hsa-let-7b-5p	1.2		2	hsa-miR-203a-3p	1		top 20	16	0.8
3	hsa-let-7c-5p	1		3	hsa-miR-26b-5p	1		top 50	39	0.78
4	hsa-let-7d-5p	1.2		4	hsa-miR-221-3p	1
5	hsa-let-7e-5p	1.2		5	hsa-let-7b-5p	1
6	hsa-let-7f-5p	1		6	hsa-miR-27a-3p	1
7	hsa-let-7g-5p	1.2		7	hsa-miR-451a	1
8	hsa-let-7i-5p	1.2		8	hsa-miR-92a-3p	1
9	hsa-miR-10a-5p	2		9	hsa-miR-16-5p	1
10	hsa-miR-100-5p	1		10	hsa-let-7g-5p	1
11	hsa-miR-101-3p	1		11	hsa-miR-24-3p	1
12	hsa-miR-103a-3p	1		12	hsa-miR-200c-3p	0
13	hsa-miR-105-5p	1		13	hsa-miR-200b-3p	0
14	hsa-miR-106b-5p	1		14	hsa-miR-99a-5p	1
15	hsa-miR-122-5p	2		15	hsa-miR-21-5p	1
16	hsa-miR-1246	2		16	hsa-miR-92b-3p	0
17	hsa-miR-125a-5p	1.2		17	hsa-miR-15a-5p	1
18	hsa-miR-125b-5p	1		18	hsa-miR-193b-3p	0
19	hsa-miR-126-3p	1.2		19	hsa-miR-30b-5p	1
20	hsa-miR-128-3p	1		20	hsa-miR-29a-3p	1
21	hsa-miR-129-5p	2		21	hsa-miR-34a-5p	1
22	hsa-miR-130a-3p	1.2		22	hsa-miR-26a-5p	1
23	hsa-miR-130b-3p	1		23	hsa-miR-125b-5p	1
24	hsa-miR-132-3p	1.2		24	hsa-miR-22-3p	1
25	hsa-miR-134-5p	1		25	hsa-miR-365a-3p	1
26	hsa-miR-135a-5p	1		26	hsa-miR-148a-3p	1
27	hsa-miR-135b-5p	1		27	hsa-miR-17-5p	1
28	hsa-miR-138-5p	1		28	hsa-miR-20a-5p	1
29	hsa-miR-139-5p	1		29	hsa-miR-652-3p	0
30	hsa-miR-140-3p	2		30	hsa-mir-144-3p	0
31	hsa-miR-142-3p	1.2		31	hsa-miR-125a-5p	1
32	hsa-miR-142-5p	1		32	hsa-miR-210-3p	1
33	hsa-miR-143-3p	1		33	hsa-miR-25-3p	1
34	hsa-miR-145-5p	1.2		34	hsa-miR-361-5p	0
35	hsa-miR-146a-5p	1.2		35	hsa-miR-29b-3p	1
36	hsa-miR-146b-5p	1		36	hsa-miR-195-5p	1
37	hsa-miR-147a	1		37	hsa-miR-181b-5p	1
38	hsa-miR-148a-3p	1		38	hsa-miR-30c-5p	1
39	hsa-miR-149-5p	1		39	hsa-miR-342-3p	1
40	hsa-miR-150-5p	1.2		40	hsa-miR-181a-5p	1
41	hsa-miR-151a-5p	2		41	hsa-miR-223-3p	1
42	hsa-miR-152-3p	1		42	hsa-miR-146a-5p	1
43	hsa-miR-154-3p	2		43	hsa-miR-324-5p	0
44	hsa-miR-155-5p	1.2		44	hsa-miR-150-5p	1
45	hsa-miR-15a-3p	1.2		45	hsa-miR-145-5p	1
46	hsa-miR-15a-5p	1		46	hsa-miR-103a-2-5p	0
47	hsa-miR-15b-5p	1.2		47	hsa-miR-193a-3p	0
48	hsa-miR-16-2-3p	2		48	hsa-miR-484	0
49	hsa-miR-16-5p	1.2		49	hsa-miR-130a-3p	1
50	hsa-miR-17-3p	1		50	hsa-miR-19a-3p	1
51	hsa-miR-17-5p	1.2			Bold: present in both panels	Yes=1; No=0.
52	hsa-miR-181a-5p	1.2
53	hsa-miR-181b-5p	1.2
54	hsa-miR-181c-5p	1
55	hsa-miR-181d-5p	1
56	hsa-miR-182-5p	1
57	hsa-miR-183-5p	1
58	hsa-miR-184	1
59	hsa-miR-185-5p	1.2
60	hsa-miR-186-5p	1
61	hsa-miR-187-3p	1
62	hsa-miR-18a-5p	1
63	hsa-miR-18b-5p	1
64	hsa-miR-191-5p	1
65	hsa-miR-192-5p	2
66	hsa-miR-194-5p	1
67	hsa-miR-195-5p	1
68	hsa-miR-196a-5p	1.2
69	hsa-miR-19a-3p	1
70	hsa-miR-19b-3p	1
71	hsa-miR-200a-3p	1.2
72	hsa-miR-203a-3p	1.2
73	hsa-miR-204-5p	1
74	hsa-miR-205-5p	1.2
75	hsa-miR-206	1
76	hsa-miR-20a-5p	1.2
77	hsa-miR-20b-5p	1.2
78	hsa-miR-210-3p	1.2
79	hsa-miR-214-3p	1
80	hsa-miR-21-5p	1.2
81	hsa-miR-221-3p	1.2
82	hsa-miR-222-3p	1
83	hsa-miR-223-3p	1.2
84	hsa-miR-22-3p	2
85	hsa-miR-23a-3p	1.2
86	hsa-miR-23b-3p	1
87	hsa-miR-24-3p	1.2
88	hsa-miR-25-3p	1
89	hsa-miR-26a-5p	1.2
90	hsa-miR-26b-5p	1
91	hsa-miR-27a-3p	1
92	hsa-miR-27b-3p	1
93	hsa-miR-28-5p	1
94	hsa-miR-298	1
95	hsa-miR-299-3p	1
96	hsa-miR-29a-3p	1.2
97	hsa-miR-29b-3p	1.2
98	hsa-miR-29c-3p	1.2
99	hsa-miR-302a-3p	1
100	hsa-miR-30a-5p	1.2
101	hsa-miR-30b-5p	1.2
102	hsa-miR-30c-5p	1
103	hsa-miR-30d-5p	1
104	hsa-miR-30e-5p	1
105	hsa-miR-31-5p	1
106	hsa-miR-320a	2
107	hsa-miR-320d	2
108	hsa-miR-325	1
109	hsa-miR-326	1
110	hsa-miR-331-3p	1
111	hsa-miR-335-5p	1
112	hsa-miR-339-5p	2
113	hsa-miR-33a-5p	2
114	hsa-miR-342-3p	1.2
115	hsa-miR-346	1
116	hsa-miR-34a-5p	1.2
117	hsa-miR-363-3p	1
118	hsa-miR-365a-3p	1
119	hsa-miR-375	2
120	hsa-miR-376b-3p	2
121	hsa-miR-379-5p	1
122	hsa-miR-383-5p	1
123	hsa-miR-409-3p	1
124	hsa-miR-422a	2
125	hsa-miR-423-5p	1
126	hsa-miR-429	2
127	hsa-miR-431-3p	2
128	hsa-miR-451a	1.2
129	hsa-miR-486-5p	2
130	hsa-miR-493-3p	1
131	hsa-miR-494-3p	2
132	hsa-miR-523-5p	2
133	hsa-miR-574-3p	1
134	hsa-mir-744-5p	2
135	hsa-miR-885-5p	2
136	hsa-miR-92a-3p	1.2
137	hsa-miR-93-5p	1.2
138	hsa-miR-9-5p	1
139	hsa-miR-98-5p	1
140	hsa-miR-99a-5p	1
141	hsa-miR-99b-5p	1
		1: present in panel 1. 2: present in panel 2. 1.2: present in panel 1 and 2.

## Sheet: Breast milk
Supplementary Table S5B. Proportion of immune-related miRNAs of the 50 most abundant miRNAs in breast milk. Involvement of breast milk miRNAs in immune processes was cross-checked with two database panels (1 and 2). Strict criteria were applied, namely that common mRNAs needed to be targeted by at least five miRNAs based on strong experimental evidence, which was defined as data derived from luci…
Panel 1	MiRNA list for ab204064 Multiplex Circulating miRNA Immunology Fixed Panel. URL: https://docs.abcam.com/pdf/general/mirna-list-for-ab204064-immunology.pdf
Panel 2	Immune-related pre-miRNAs based on the annotation of the Pathway Central database (SABiosciences, MD, USA). URL: https://www.qiagen.com/gb/shop/genes-and-pathways/complete-biology-list/mirna-expression/
	Immune miRNAs	Panel 1 or 2		Ranking position	Top 50 breast milk	Immune: yes (1)/no(0)			Number of immune-related miRNAs	Percentage of immune-related miRNAs
1	hsa-let-7a-5p	1		1	hsa-miR-148a-3p	1		top 10	8	0.8
2	hsa-let-7b-5p	1.2		2	hsa-miR-22-3p	1		top 20	17	0.85
3	hsa-let-7c-5p	1		3	hsa-miR-146b-5p	1		top 50	41	0.82
4	hsa-let-7d-5p	1.2		4	hsa-miR-30d-5p	1
5	hsa-let-7e-5p	1.2		5	hsa-miR-30a-5p	1
6	hsa-let-7f-5p	1		6	hsa-miR-26a-5p	1
7	hsa-let-7g-5p	1.2		7	hsa-miR-375-3p	0
8	hsa-let-7i-5p	1.2		8	hsa-let-7a-5p	1
9	hsa-miR-10a-5p	2		9	hsa-miR-200a-3p	1
10	hsa-miR-100-5p	1		10	hsa-miR-141-3p	0
11	hsa-miR-101-3p	1		11	hsa-miR-21-5p	1
12	hsa-miR-103a-3p	1		12	hsa-let-7f-5p	1
13	hsa-miR-105-5p	1		13	hsa-miR-181a-5p	1
14	hsa-miR-106b-5p	1		14	hsa-miR-30b-5p	1
15	hsa-miR-122-5p	2		15	hsa-let-7b-5p	1
16	hsa-miR-1246	2		16	hsa-let-7g-5p	1
17	hsa-miR-125a-5p	1.2		17	hsa-miR-92a-3p	1
18	hsa-miR-125b-5p	1		18	hsa-miR-191-5p	1
19	hsa-miR-126-3p	1.2		19	hsa-miR-320a-3p	0
20	hsa-miR-128-3p	1		20	hsa-miR-182-5p	1
21	hsa-miR-129-5p	2		21	hsa-miR-423-5p	1
22	hsa-miR-130a-3p	1.2		22	hsa-miR-99b-5p	1
23	hsa-miR-130b-3p	1		23	hsa-miR-200c-3p	0
24	hsa-miR-132-3p	1.2		24	hsa-let-7i-5p	1
25	hsa-miR-134-5p	1		25	hsa-miR-200b-3p	0
26	hsa-miR-135a-5p	1		26	hsa-miR-101-3p	1
27	hsa-miR-135b-5p	1		27	hsa-miR-24-3p	1
28	hsa-miR-138-5p	1		28	hsa-miR-27b-3p	1
29	hsa-miR-139-5p	1		29	hsa-miR-29a-3p	1
30	hsa-miR-140-3p	2		30	hsa-miR-99a-5p	1
31	hsa-miR-142-3p	1.2		31	hsa-miR-429	1
32	hsa-miR-142-5p	1		32	hsa-miR-16-5p	1
33	hsa-miR-143-3p	1		33	hsa-miR-378a-3p	0
34	hsa-miR-145-5p	1.2		34	hsa-miR-103a-3p	1
35	hsa-miR-146a-5p	1.2		35	hsa-miR-186-5p	1
36	hsa-miR-146b-5p	1		36	hsa-miR-151a-3p	0
37	hsa-miR-147a	1		37	hsa-miR-10a-5p	1
38	hsa-miR-148a-3p	1		38	hsa-miR-25-3p	1
39	hsa-miR-149-5p	1		39	hsa-miR-30e-5p	1
40	hsa-miR-150-5p	1.2		40	hsa-miR-181b-5p	1
41	hsa-miR-151a-5p	2		41	hsa-miR-125a-5p	1
42	hsa-miR-152-3p	1		42	hsa-miR-30c-5p	1
43	hsa-miR-154-3p	2		43	hsa-miR-193b-3p	0
44	hsa-miR-155-5p	1.2		44	hsa-miR-335-5p	1
45	hsa-miR-15a-3p	1.2		45	hsa-miR-27a-3p	1
46	hsa-miR-15a-5p	1		46	hsa-miR-19b-3p	1
47	hsa-miR-15b-5p	1.2		47	hsa-miR-148a-5p	0
48	hsa-miR-16-2-3p	2		48	hsa-miR-146a-5p	1
49	hsa-miR-16-5p	1.2		49	hsa-miR-29c-3p	1
50	hsa-miR-17-3p	1		50	hsa-let-7e-5p	1
51	hsa-miR-17-5p	1.2			Bold: present in both panels	Yes=1; No=0.
52	hsa-miR-181a-5p	1.2
53	hsa-miR-181b-5p	1.2
54	hsa-miR-181c-5p	1
55	hsa-miR-181d-5p	1
56	hsa-miR-182-5p	1
57	hsa-miR-183-5p	1
58	hsa-miR-184	1
59	hsa-miR-185-5p	1.2
60	hsa-miR-186-5p	1
61	hsa-miR-187-3p	1
62	hsa-miR-18a-5p	1
63	hsa-miR-18b-5p	1
64	hsa-miR-191-5p	1
65	hsa-miR-192-5p	2
66	hsa-miR-194-5p	1
67	hsa-miR-195-5p	1
68	hsa-miR-196a-5p	1.2
69	hsa-miR-19a-3p	1
70	hsa-miR-19b-3p	1
71	hsa-miR-200a-3p	1.2
72	hsa-miR-203a-3p	1.2
73	hsa-miR-204-5p	1
74	hsa-miR-205-5p	1.2
75	hsa-miR-206	1
76	hsa-miR-20a-5p	1.2
77	hsa-miR-20b-5p	1.2
78	hsa-miR-210-3p	1.2
79	hsa-miR-214-3p	1
80	hsa-miR-21-5p	1.2
81	hsa-miR-221-3p	1.2
82	hsa-miR-222-3p	1
83	hsa-miR-223-3p	1.2
84	hsa-miR-22-3p	2
85	hsa-miR-23a-3p	1.2
86	hsa-miR-23b-3p	1
87	hsa-miR-24-3p	1.2
88	hsa-miR-25-3p	1
89	hsa-miR-26a-5p	1.2
90	hsa-miR-26b-5p	1
91	hsa-miR-27a-3p	1
92	hsa-miR-27b-3p	1
93	hsa-miR-28-5p	1
94	hsa-miR-298	1
95	hsa-miR-299-3p	1
96	hsa-miR-29a-3p	1.2
97	hsa-miR-29b-3p	1.2
98	hsa-miR-29c-3p	1.2
99	hsa-miR-302a-3p	1
100	hsa-miR-30a-5p	1.2
101	hsa-miR-30b-5p	1.2
102	hsa-miR-30c-5p	1
103	hsa-miR-30d-5p	1
104	hsa-miR-30e-5p	1
105	hsa-miR-31-5p	1
106	hsa-miR-320a	2
107	hsa-miR-320d	2
108	hsa-miR-325	1
109	hsa-miR-326	1
110	hsa-miR-331-3p	1
111	hsa-miR-335-5p	1
112	hsa-miR-339-5p	2
113	hsa-miR-33a-5p	2
114	hsa-miR-342-3p	1.2
115	hsa-miR-346	1
116	hsa-miR-34a-5p	1.2
117	hsa-miR-363-3p	1
118	hsa-miR-365a-3p	1
119	hsa-miR-375	2
120	hsa-miR-376b-3p	2
121	hsa-miR-379-5p	1
122	hsa-miR-383-5p	1
123	hsa-miR-409-3p	1
124	hsa-miR-422a	2
125	hsa-miR-423-5p	1
126	hsa-miR-429	2
127	hsa-miR-431-3p	2
128	hsa-miR-451a	1.2
129	hsa-miR-486-5p	2
130	hsa-miR-493-3p	1
131	hsa-miR-494-3p	2
132	hsa-miR-523-5p	2
133	hsa-miR-574-3p	1
134	hsa-mir-744-5p	2
135	hsa-miR-885-5p	2
136	hsa-miR-92a-3p	1.2
137	hsa-miR-93-5p	1.2
138	hsa-miR-9-5p	1
139	hsa-miR-98-5p	1
140	hsa-miR-99a-5p	1
141	hsa-miR-99b-5p	1
		1: present in panel 1. 2: present in panel 2. 1.2: present in panel 1 and 2.

## Sheet: Plasma
Supplementary Table S5C. Proportion of immune-related miRNAs of the 50 most abundant miRNAs in plasma. Involvement of plasma miRNAs in immune processes was cross-checked with two database panels (1 and 2). Strict criteria were applied, namely that common mRNAs needed to be targeted by at least five miRNAs based on strong experimental evidence, which was defined as data derived from luciferase rep…
Panel 1	MiRNA list for ab204064 Multiplex Circulating miRNA Immunology Fixed Panel. URL: https://docs.abcam.com/pdf/general/mirna-list-for-ab204064-immunology.pdf
Panel 2	Immune-related pre-miRNAs based on the annotation of the Pathway Central database (SABiosciences, MD, USA). URL: https://www.qiagen.com/gb/shop/genes-and-pathways/complete-biology-list/mirna-expression/
	Immune miRNAs	Panel 1 or 2		Ranking position	Top 50 plasma	Immune: yes (1)/no(0)			Number of immune-related miRNAs	Percentage of immune-related miRNAs
1	hsa-let-7a-5p	1		1	hsa-miR-451a	1		top 10	10	1
2	hsa-let-7b-5p	1.2		2	hsa-miR-92a-3p	1		top 20	18	0.9
3	hsa-let-7c-5p	1		3	hsa-miR-21-5p	1		top 50	44	0.88
4	hsa-let-7d-5p	1.2		4	hsa-miR-126-3p	1
5	hsa-let-7e-5p	1.2		5	hsa-miR-320a	1
6	hsa-let-7f-5p	1		6	hsa-miR-122-5p	1
7	hsa-let-7g-5p	1.2		7	hsa-let-7b-5p	1
8	hsa-let-7i-5p	1.2		8	hsa-miR-191-5p	1
9	hsa-miR-10a-5p	2		9	hsa-miR-223-3p	1
10	hsa-miR-100-5p	1		10	hsa-miR-24-3p	1
11	hsa-miR-101-3p	1		11	hsa-miR-16-5p	1
12	hsa-miR-103a-3p	1		12	hsa-miR-19b-3p	1
13	hsa-miR-105-5p	1		13	hsa-miR-486-5p	1
14	hsa-miR-106b-5p	1		14	hsa-miR-150-5p	1
15	hsa-miR-122-5p	2		15	hsa-miR-17-5p	1
16	hsa-miR-1246	2		16	hsa-miR-484	0
17	hsa-miR-125a-5p	1.2		17	hsa-miR-106a-5p	0
18	hsa-miR-125b-5p	1		18	hsa-miR-20a-5p	1
19	hsa-miR-126-3p	1.2		19	hsa-miR-146a-5p	1
20	hsa-miR-128-3p	1		20	hsa-miR-26a-5p	1
21	hsa-miR-129-5p	2		21	hsa-miR-25-3p	1
22	hsa-miR-130a-3p	1.2		22	hsa-miR-222-3p	1
23	hsa-miR-130b-3p	1		23	hsa-miR-342-3p	1
24	hsa-miR-132-3p	1.2		24	hsa-miR-30a-5p	1
25	hsa-miR-134-5p	1		25	hsa-miR-126-5p	0
26	hsa-miR-135a-5p	1		26	hsa-miR-30c-5p	1
27	hsa-miR-135b-5p	1		27	hsa-miR-142-3p	1
28	hsa-miR-138-5p	1		28	hsa-miR-30d-5p	1
29	hsa-miR-139-5p	1		29	hsa-miR-30e-5p	1
30	hsa-miR-140-3p	2		30	hsa-miR-30b-5p	1
31	hsa-miR-142-3p	1.2		31	hsa-miR-192-5p	1
32	hsa-miR-142-5p	1		32	hsa-miR-425-5p	0
33	hsa-miR-143-3p	1		33	hsa-miR-423-5p	1
34	hsa-miR-145-5p	1.2		34	hsa-let-7e-5p	1
35	hsa-miR-146a-5p	1.2		35	hsa-miR-106b-5p	1
36	hsa-miR-146b-5p	1		36	hsa-miR-148a-3p	1
37	hsa-miR-147a	1		37	hsa-miR-19a-3p	1
38	hsa-miR-148a-3p	1		38	hsa-let-7i-5p	1
39	hsa-miR-149-5p	1		39	hsa-miR-378a-3p	0
40	hsa-miR-150-5p	1.2		40	hsa-miR-22-3p	1
41	hsa-miR-151a-5p	2		41	hsa-miR-146b-5p	1
42	hsa-miR-152-3p	1		42	hsa-miR-151a-3p	0
43	hsa-miR-154-3p	2		43	hsa-miR-195-5p	1
44	hsa-miR-155-5p	1.2		44	hsa-miR-185-5p	1
45	hsa-miR-15a-3p	1.2		45	hsa-miR-143-3p	1
46	hsa-miR-15a-5p	1		46	hsa-miR-186-5p	1
47	hsa-miR-15b-5p	1.2		47	hsa-miR-93-5p	1
48	hsa-miR-16-2-3p	2		48	hsa-miR-140-3p	1
49	hsa-miR-16-5p	1.2		49	hsa-miR-375	1
50	hsa-miR-17-3p	1		50	hsa-let-7g-5p	1
51	hsa-miR-17-5p	1.2			Bold: present in both panels	Yes=1; No=0.
52	hsa-miR-181a-5p	1.2
53	hsa-miR-181b-5p	1.2
54	hsa-miR-181c-5p	1
55	hsa-miR-181d-5p	1
56	hsa-miR-182-5p	1
57	hsa-miR-183-5p	1
58	hsa-miR-184	1
59	hsa-miR-185-5p	1.2
60	hsa-miR-186-5p	1
61	hsa-miR-187-3p	1
62	hsa-miR-18a-5p	1
63	hsa-miR-18b-5p	1
64	hsa-miR-191-5p	1
65	hsa-miR-192-5p	2
66	hsa-miR-194-5p	1
67	hsa-miR-195-5p	1
68	hsa-miR-196a-5p	1.2
69	hsa-miR-19a-3p	1
70	hsa-miR-19b-3p	1
71	hsa-miR-200a-3p	1.2
72	hsa-miR-203a-3p	1.2
73	hsa-miR-204-5p	1
74	hsa-miR-205-5p	1.2
75	hsa-miR-206	1
76	hsa-miR-20a-5p	1.2
77	hsa-miR-20b-5p	1.2
78	hsa-miR-210-3p	1.2
79	hsa-miR-214-3p	1
80	hsa-miR-21-5p	1.2
81	hsa-miR-221-3p	1.2
82	hsa-miR-222-3p	1
83	hsa-miR-223-3p	1.2
84	hsa-miR-22-3p	2
85	hsa-miR-23a-3p	1.2
86	hsa-miR-23b-3p	1
87	hsa-miR-24-3p	1.2
88	hsa-miR-25-3p	1
89	hsa-miR-26a-5p	1.2
90	hsa-miR-26b-5p	1
91	hsa-miR-27a-3p	1
92	hsa-miR-27b-3p	1
93	hsa-miR-28-5p	1
94	hsa-miR-298	1
95	hsa-miR-299-3p	1
96	hsa-miR-29a-3p	1.2
97	hsa-miR-29b-3p	1.2
98	hsa-miR-29c-3p	1.2
99	hsa-miR-302a-3p	1
100	hsa-miR-30a-5p	1.2
101	hsa-miR-30b-5p	1.2
102	hsa-miR-30c-5p	1
103	hsa-miR-30d-5p	1
104	hsa-miR-30e-5p	1
105	hsa-miR-31-5p	1
106	hsa-miR-320a	2
107	hsa-miR-320d	2
108	hsa-miR-325	1
109	hsa-miR-326	1
110	hsa-miR-331-3p	1
111	hsa-miR-335-5p	1
112	hsa-miR-339-5p	2
113	hsa-miR-33a-5p	2
114	hsa-miR-342-3p	1.2
115	hsa-miR-346	1
116	hsa-miR-34a-5p	1.2
117	hsa-miR-363-3p	1
118	hsa-miR-365a-3p	1
119	hsa-miR-375	2
120	hsa-miR-376b-3p	2
121	hsa-miR-379-5p	1
122	hsa-miR-383-5p	1
123	hsa-miR-409-3p	1
124	hsa-miR-422a	2
125	hsa-miR-423-5p	1
126	hsa-miR-429	2
127	hsa-miR-431-3p	2
128	hsa-miR-451a	1.2
129	hsa-miR-486-5p	2
130	hsa-miR-493-3p	1
131	hsa-miR-494-3p	2
132	hsa-miR-523-5p	2
133	hsa-miR-574-3p	1
134	hsa-mir-744-5p	2
135	hsa-miR-885-5p	2
136	hsa-miR-92a-3p	1.2
137	hsa-miR-93-5p	1.2
138	hsa-miR-9-5p	1
139	hsa-miR-98-5p	1
140	hsa-miR-99a-5p	1
141	hsa-miR-99b-5p	1
		1: present in panel 1. 2: present in panel 2. 1.2: present in panel 1 and 2.

## Sheet: Serum
Supplementary Table S5D. Proportion of immune-related miRNAs of the 50 most abundant miRNAs in serum. Involvement of breast milk miRNAs in immune processes was cross-checked with two database panels (1 and 2). Strict criteria were applied, namely that common mRNAs needed to be targeted by at least five miRNAs based on strong experimental evidence, which was defined as data derived from luciferase…
Panel 1	MiRNA list for ab204064 Multiplex Circulating miRNA Immunology Fixed Panel. URL: https://docs.abcam.com/pdf/general/mirna-list-for-ab204064-immunology.pdf
Panel 2	Immune-related pre-miRNAs based on the annotation of the Pathway Central database (SABiosciences, MD, USA). URL: https://www.qiagen.com/gb/shop/genes-and-pathways/complete-biology-list/mirna-expression/
	Immune miRNAs	Panel 1 or 2		Ranking position	Top 50 serum	Immune: yes (1)/no(0)			Number of immune-related miRNAs	Percentage of immune-related miRNAs
1	hsa-let-7a-5p	1		1	hsa-miR-451a	1		top 10	10	1
2	hsa-let-7b-5p	1.2		2	hsa-miR-92a-3p	1		top 20	20	1
3	hsa-let-7c-5p	1		3	hsa-miR-26a-5p	1		top 50	40	0.8
4	hsa-let-7d-5p	1.2		4	hsa-miR-22-3p	1
5	hsa-let-7e-5p	1.2		5	hsa-miR-25-3p	1
6	hsa-let-7f-5p	1		6	hsa-miR-423-5p	1
7	hsa-let-7g-5p	1.2		7	hsa-miR-21-5p	1
8	hsa-let-7i-5p	1.2		8	hsa-miR-16-5p	1
9	hsa-miR-10a-5p	2		9	hsa-miR-148a-3p	1
10	hsa-miR-100-5p	1		10	hsa-let-7a-5p	1
11	hsa-miR-101-3p	1		11	hsa-let-7f-5p	1
12	hsa-miR-103a-3p	1		12	hsa-miR-27a-3p	1
13	hsa-miR-105-5p	1		13	hsa-miR-122-5p	1
14	hsa-miR-106b-5p	1		14	hsa-let-7b-5p	1
15	hsa-miR-122-5p	2		15	hsa-miR-142-5p	1
16	hsa-miR-1246	2		16	hsa-miR-30d-5p	1
17	hsa-miR-125a-5p	1.2		17	hsa-miR-181a-5p	1
18	hsa-miR-125b-5p	1		18	hsa-miR-126-3p	1
19	hsa-miR-126-3p	1.2		19	hsa-miR-191-5p	1
20	hsa-miR-128-3p	1		20	hsa-let-7i-5p	1
21	hsa-miR-129-5p	2		21	hsa-miR-101-3p	1
22	hsa-miR-130a-3p	1.2		22	hsa-miR-24-3p	1
23	hsa-miR-130b-3p	1		23	hsa-let-7g-5p	1
24	hsa-miR-132-3p	1.2		24	hsa-miR-26b-5p	1
25	hsa-miR-134-5p	1		25	hsa-miR-146a-5p	1
26	hsa-miR-135a-5p	1		26	hsa-miR-486-5p	1
27	hsa-miR-135b-5p	1		27	hsa-miR-223-3p	1
28	hsa-miR-138-5p	1		28	hsa-miR-144-3p	0
29	hsa-miR-139-5p	1		29	hsa-miR-143-3p	1
30	hsa-miR-140-3p	2		30	hsa-miR-30e-5p	1
31	hsa-miR-142-3p	1.2		31	hsa-miR-320a	1
32	hsa-miR-142-5p	1		32	hsa-miR-103a-3p	1
33	hsa-miR-143-3p	1		33	hsa-miR-10b-5p	0
34	hsa-miR-145-5p	1.2		34	hsa-miR-423-3p	0
35	hsa-miR-146a-5p	1.2		35	hsa-miR-126-5p	0
36	hsa-miR-146b-5p	1		36	hsa-miR-27b-3p	1
37	hsa-miR-147a	1		37	hsa-miR-16-2-3p	1
38	hsa-miR-148a-3p	1		38	hsa-miR-150-5p	1
39	hsa-miR-149-5p	1		39	hsa-miR-92b-3p	0
40	hsa-miR-150-5p	1.2		40	hsa-miR-484	0
41	hsa-miR-151a-5p	2		41	hsa-let-7d-5p	1
42	hsa-miR-152-3p	1		42	hsa-miR-151a-3p	0
43	hsa-miR-154-3p	2		43	hsa-miR-185-5p	1
44	hsa-miR-155-5p	1.2		44	hsa-miR-23a-3p	1
45	hsa-miR-15a-3p	1.2		45	hsa-miR-107	0
46	hsa-miR-15a-5p	1		46	hsa-miR-199a-3p	0
47	hsa-miR-15b-5p	1.2		47	hsa-miR-148b-3p	0
48	hsa-miR-16-2-3p	2		48	hsa-miR-140-3p	1
49	hsa-miR-16-5p	1.2		49	hsa-miR-17-5p	1
50	hsa-miR-17-3p	1		50	hsa-miR-19b-3p	1
51	hsa-miR-17-5p	1.2			Bold: present in both panels	Yes=1; No=0.
52	hsa-miR-181a-5p	1.2
53	hsa-miR-181b-5p	1.2
54	hsa-miR-181c-5p	1
55	hsa-miR-181d-5p	1
56	hsa-miR-182-5p	1
57	hsa-miR-183-5p	1
58	hsa-miR-184	1
59	hsa-miR-185-5p	1.2
60	hsa-miR-186-5p	1
61	hsa-miR-187-3p	1
62	hsa-miR-18a-5p	1
63	hsa-miR-18b-5p	1
64	hsa-miR-191-5p	1
65	hsa-miR-192-5p	2
66	hsa-miR-194-5p	1
67	hsa-miR-195-5p	1
68	hsa-miR-196a-5p	1.2
69	hsa-miR-19a-3p	1
70	hsa-miR-19b-3p	1
71	hsa-miR-200a-3p	1.2
72	hsa-miR-203a-3p	1.2
73	hsa-miR-204-5p	1
74	hsa-miR-205-5p	1.2
75	hsa-miR-206	1
76	hsa-miR-20a-5p	1.2
77	hsa-miR-20b-5p	1.2
78	hsa-miR-210-3p	1.2
79	hsa-miR-214-3p	1
80	hsa-miR-21-5p	1.2
81	hsa-miR-221-3p	1.2
82	hsa-miR-222-3p	1
83	hsa-miR-223-3p	1.2
84	hsa-miR-22-3p	2
85	hsa-miR-23a-3p	1.2
86	hsa-miR-23b-3p	1
87	hsa-miR-24-3p	1.2
88	hsa-miR-25-3p	1
89	hsa-miR-26a-5p	1.2
90	hsa-miR-26b-5p	1
91	hsa-miR-27a-3p	1
92	hsa-miR-27b-3p	1
93	hsa-miR-28-5p	1
94	hsa-miR-298	1
95	hsa-miR-299-3p	1
96	hsa-miR-29a-3p	1.2
97	hsa-miR-29b-3p	1.2
98	hsa-miR-29c-3p	1.2
99	hsa-miR-302a-3p	1
100	hsa-miR-30a-5p	1.2
101	hsa-miR-30b-5p	1.2
102	hsa-miR-30c-5p	1
103	hsa-miR-30d-5p	1
104	hsa-miR-30e-5p	1
105	hsa-miR-31-5p	1
106	hsa-miR-320a	2
107	hsa-miR-320d	2
108	hsa-miR-325	1
109	hsa-miR-326	1
110	hsa-miR-331-3p	1
111	hsa-miR-335-5p	1
112	hsa-miR-339-5p	2
113	hsa-miR-33a-5p	2
114	hsa-miR-342-3p	1.2
115	hsa-miR-346	1
116	hsa-miR-34a-5p	1.2
117	hsa-miR-363-3p	1
118	hsa-miR-365a-3p	1
119	hsa-miR-375	2
120	hsa-miR-376b-3p	2
121	hsa-miR-379-5p	1
122	hsa-miR-383-5p	1
123	hsa-miR-409-3p	1
124	hsa-miR-422a	2
125	hsa-miR-423-5p	1
126	hsa-miR-429	2
127	hsa-miR-431-3p	2
128	hsa-miR-451a	1.2
129	hsa-miR-486-5p	2
130	hsa-miR-493-3p	1
131	hsa-miR-494-3p	2
132	hsa-miR-523-5p	2
133	hsa-miR-574-3p	1
134	hsa-mir-744-5p	2
135	hsa-miR-885-5p	2
136	hsa-miR-92a-3p	1.2
137	hsa-miR-93-5p	1.2
138	hsa-miR-9-5p	1
139	hsa-miR-98-5p	1
140	hsa-miR-99a-5p	1
141	hsa-miR-99b-5p	1
		1: present in panel 1. 2: present in panel 2. 1.2: present in panel 1 and 2.
